# Supplementary material for: Structural and functional insights into the delivery of a bacterial Rhs pore-forming toxin to the membrane
Source: Nat Commun. 2023 Nov 28;14:7808. doi: 10.1038/s41467-023-43585-5 (PMC10684867; doi:10.1038/s41467-023-43585-5)
Supplement: Supplementary file 4 — Dataset 1 [file 41467_2023_43585_MOESM4_ESM.xlsx]

## Sheet: Hoja1
Tse5 homologues identified by Foldseek.
Target	Description	Scientific Name	Prob	Seq. Id.	TM-score	Score	Query Pos.	Target Pos.
A F-A0A0A8EBV7-F1…	RHS repeat-associat…	S treptomyces sp. 769	0.97	20.4	0.800	76	27-1210 (1288)	1-1122 (1179)
A F-A0A0D0FYZ5-F1…	KY49.ctg718000000…	B urkholderia sp. MSH…	0.99	23.7	0.845	81	9-1288 (1288)	1-1186 (1186)
A F-A0A1L6L0H6-F1-…	Rhs-family protein	M inicystis rosea	0.97	20.3	0.783	77	6-1272 (1288)	59-1193 (1273)
A F-A0A1L6L067-F1-…	Rhs family protein	M inicystis rosea	0.98	21.7	0.819	78	1-1288 (1288)	16-1168 (1169)
A F-A0A1X8WAP4-F1…	RHS repeat-associat…	S almonella enterica s…	0.97	23.1	0.814	75	56-1278 (1288)	1-1087 (1098)
A F-A0A2C6CYI8-F1-…	RHS repeat protein	B udvicia aquatica	0.97	19.7	0.781	77	1-1230 (1288)	87-1203 (1273)
A F-A0A2M9M300-F1…	Rhs protein	S treptomyces sp. CB…	0.98	19.6	0.800	79	1-1285 (1288)	54-1258 (1262)
A F-A0A2W4RRP4-F…	Uncharacterized prot…	C andidatus Methylum…	0.98	22.6	0.825	79	1-1278 (1288)	43-1194 (1198)
A F-A0A2X2HLX2-F1…	Protein rhsA	S higella boydii	0.96	25.4	0.776	73	97-1259 (1288)	1-1167 (1167)
A F-A0A2X2J294-F1-…	Protein rhsA	S higella boydii	0.95	23.2	0.751	72	107-1267 (1288)	1-1175 (1191)
A F-A0A4R2CY70-F1…	RHS repeat-associat…	S treptomyces sp. BK…	0.95	18.8	0.789	72	4-1288 (1288)	1-1078 (1083)
A F-A0A4R4XKG2-F1…	Type IV secretion pro…	A ctinomadura sp. KC06	0.96	23.2	0.803	74	3-1129 (1288)	67-1101 (1101)
A F-A0A4V3S5Y7-F1-…	Ntox24 domain-conta…	S treptomyces sp. S816	0.98	20.4	0.827	79	2-1283 (1288)	22-1191 (1191)
A F-A0A5B7KU18-F1…	RHS repeat protein	E scherichia coli	0.92	22.6	0.745	69	40-1267 (1288)	1-1092 (1107)
A F-A0A5C4J459-F1-…	RHS repeat protein	A ctinomadura soli	0.97	20.3	0.818	77	22-1287 (1288)	1-1158 (1163)
A F-A0A5E7K842-F1-…	Deoxyribonuclease R…	P seudomonas fluores…	0.98	21.1	0.811	78	1-1288 (1288)	44-1210 (1216)
A F-A0A6L6GRW4-F…	Type IV secretion pro…	E rwinia sp. J316	0.97	20.3	0.795	76	11-1271 (1288)	1-1162 (1203)
A F-A0A7H0GLF8-F1…	Uncharacterized prot…	D iaphorobacter aerol…	0.98	25.4	0.805	78	1-1142 (1288)	20-1213 (1213)
A F-A0A7K3CQL7-F1…	Uncharacterized prot…	S treptomyces sp. SID…	0.98	18.8	0.806	79	1-1288 (1288)	42-1237 (1242)
A F-A0A7W7SGP1-F…	RHS repeat-associat…	K itasatospora gansue…	0.98	19.6	0.799	79	2-1287 (1288)	94-1270 (1271)
A F-A0A7W7VT58-F1…	RHS repeat-associat…	K itasatospora kifunen…	0.96	20.6	0.799	74	59-1284 (1288)	1-1107 (1111)
A F-A0A7X7CHW3-F…	RHS repeat protein	C lostridiaceae bacteri…	0.98	18.8	0.815	80	1-1287 (1288)	38-1248 (1248)
A F-A0A8A3HBY1-F1…	RHS repeat protein	S treptomyces griseoc…	0.98	20.3	0.813	78	2-1288 (1288)	22-1208 (1210)
A F-A0A077ZH48-F1-…	DDE Tnp 1 assoc an…	T richuris trichiura	0.99	25.7	0.762	84	1-1288 (1288)	12-1379 (1605)
A F-A0A150RE66-F1-…	Tox-REase-3 domain…	S orangium cellulosum	0.97	22.3	0.803	77	1-1270 (1288)	13-1140 (1198)
A F-A0A250B6L6-F1-…	Type IV secretion pro…	G ibbsiella quercinecans	0.98	19.7	0.803	79	4-1288 (1288)	11-1254 (1254)
A F-A0A266N4I7-F1-…	Type IV secretion pro…	P seudomonas lunden…	0.95	25.2	0.809	72	57-1127 (1288)	1-1038 (1038)
A F-A0A366I1B0-F1-…	RHS repeat-associat…	B renneria salicis ATC…	0.92	18.4	0.771	69	70-1288 (1288)	1-1036 (1036)
A F-A0A377NE77-F1-…	Cell wall-associated …	E wingella americana	0.87	22.6	0.772	65	191-1219 (1288)	1-951 (951)
A F-A0A403D3B2-F1-…	RHS repeat family pr…	E scherichia coli	0.98	26.5	0.810	80	4-1225 (1288)	33-1259 (1259)
A F-A0A481R510-F1-…	Type IV secretion pro…	P seudomonas sp. DT…	0.97	20.4	0.816	77	22-1288 (1288)	1-1149 (1157)
A F-A0A744LGW5-F1…	RHS repeat protein	S almonella enterica	0.96	23.9	0.755	73	138-1288 (1288)	1-1182 (1205)
A F-A0A831A2Z2-F1-…	Protein rhsB	E rwinia amylovora N…	0.98	23.7	0.829	79	20-1288 (1288)	1-1169 (1183)
A F-A0A859IFL0-F1-…	DUF2778 domain-co…	G laesserella parasuis	0.96	21.9	0.800	74	80-1286 (1288)	1-1118 (1118)
A F-D1AA66-F1-mod…	YD repeat-containing…	T hermomonospora c…	0.98	19.6	0.813	78	1-1288 (1288)	48-1197 (1197)
A F-E0SGL7-F1-mod…	Putative deoxyribonu…	D ickeya dadantii 3937	0.98	20.2	0.703	78	1-1288 (1288)	475-1657 (1658)
A F-P0DUH5-F1-mod…	Double-stranded DN…	B urkholderia cenocep…	0.98	23.2	0.768	80	1-1264 (1288)	187-1390 (1427)
A F-P16916-F1-mode…	Protein RhsA	E scherichia coli K-12	0.99	26	0.807	83	6-1272 (1288)	34-1353 (1377)
A F-P16917-F1-mode…	Protein RhsB	E scherichia coli K-12	0.99	25.4	0.805	84	3-1285 (1288)	29-1408 (1411)
A F-P16918-F1-mode…	Protein RhsC	E scherichia coli K-12	0.99	26	0.804	83	3-1264 (1288)	32-1396 (1397)
A F-P16919-F1-mode…	Protein RhsD	E scherichia coli K-12	0.99	24.4	0.801	84	3-1286 (1288)	32-1426 (1426)
A F-Q3Z499-F1-mode…	RhsA protein in rhs el…	S higella sonnei Ss046	0.93	25.3	0.752	70	154-1265 (1288)	1-1087 (1128)
A F-Q8ZRL0-F1-mod…	Putative RHS-family …	S almonella enterica s…	0.97	20.7	0.752	77	4-1288 (1288)	196-1354 (1364)
A F-Q328Z1-F1-mode…	RhsA protein in rhs el…	S higella dysenteriae …	0.92	18.2	0.717	69	4-1233 (1288)	30-1213 (1213)
A F-W2D3T9-F1-mod…	RHS family protein	P seudomonas sp. FH1	0.96	23.9	0.809	74	20-1140 (1288)	1-1109 (1109)
