# Supplementary material for: Structural and functional insights into the delivery of a bacterial Rhs pore-forming toxin to the membrane
Source: Nat Commun. 2023 Nov 28;14:7808. doi: 10.1038/s41467-023-43585-5 (PMC10684867; doi:10.1038/s41467-023-43585-5)
Supplement: Supplementary file 6 — Dataset 3 [file 41467_2023_43585_MOESM6_ESM.xlsx]

## Sheet: Materials
Name	Company	Reference	Application
E.Coli polar lipid extract	Avanti Polar lipids	100600C	Monolayer, Electrophysiology
18:1-18:1 PE	Avanti Polar lipids	850725C	Electrophysiology
18:1-18:1 PG	Avanti Polar lipids	840475C	Electrophysiology
SurePAGETM, Bis-Tris,10x8	Genscript	M00656	Purification
UltrAuFoil R 1.2/1.3 300 mesh grids	QuantifoilTM	N1-A14nAu30-01	Cryo-EM
16:0-18:1 POPE	Avanti Polar lipids	850757C	QCM-D
16:0-18:1 POPG	Avanti Polar lipids	840457C	QCM-D
QSense Sensors Silicon Dioxide	Biolin Scientific	QSX 303	QCM-D
primers	Sequence
Tse5_D1141A_P1_HindIII	TGTTAAGCTAAAGCTTATTACGCCGACGGTACGCGGC		bacterial competition assay
Tse5_D1141A_P2_overlap	CCGAGCGGCGCCTGGCTGGCATAGCGCCCGGCTTCCGGC		bacterial competition assay
Tse5_D1141A_P3_overlap	GCCAGCCAGGCGCCGCTCGGCCTGGGCGGTGGCCCC		bacterial competition assay
Tse5_D1164A_P4_XbaI	TCAATCAGTATCTAGAACGTAGAGCAACGCCAGCGG		bacterial competition assay
Tse5_KPGA_P2	GTTGACAGCGCCGCCCAC		bacterial competition assay
Tse5_KPGA_P3	TGGGCGGCGCTGTCAACC		bacterial competition assay
Tse5_KP_GA_P1_HindIII	TGTTAAGCTAAAGCTTGGCCTCGTTGCAGAACGTCG		bacterial competition assay
Tse5_KP_GA_P4_XbaI	TCAATCAGTATCTAGAGGCCGTCGTCGCCCTCG		bacterial competition assay
