# Supplementary material for: Structural and functional insights into the delivery of a bacterial Rhs pore-forming toxin to the membrane
Source: Nat Commun. 2023 Nov 28;14:7808. doi: 10.1038/s41467-023-43585-5 (PMC10684867; doi:10.1038/s41467-023-43585-5)
Supplement: Supplementary file 9 — Source Data [file 41467_2023_43585_MOESM9_ESM.xlsx]

## Sheet: Figure 3a, bottom panel
Tse_wt		Tse_K47G-P48A		Tse_D1141A		Tse_ΔCT
Π0	ΔΠ	Π0	ΔΠ	Π0	ΔΠ	Π0	ΔΠ
15.5	10.6	15.9	10.4	17.1	6.8	15.6	7.7
16.9	10.5	17.2	9.3	18.9	6.5	16	6.2
18.2	9.6	19	9.2	19.6	4.9	16.5	6.2
18.5	9.6	21.3	7.7	20.8	4.6	16.9	6.6
19.3	9.2	21.5	7	20.9	4.5	17.1	6.5
20.6	7.2	24.7	5.4	21	4.1	20.3	4.4
20.7	8.7	26.3	4.8	21.8	3.9	22.1	2.9
22.8	7.6	26.7	4.4	21.9	4	22.4	2.7
28.2	3.6	26.8	3.8	23.8	3.3	22.6	2.3
29.1	3.1	28.6	3.6	27.5	1.4	25	1.9

## Sheet: Figure 3b, bottom panel
Box plot Permeability ratio P+/P-
Tse5-CT	Tse5	K47G-P48A
5.48	4.05	1.75
5.36	3.98	7.1
7.27	3.42	2.68
7.41	3.92	4.67
5.51	5.56	1.93
5.48	4.93
4.06	2.63
	2.85
	3.1
	4.4
	3.42
	3.79

## Sheet: Figure 4b, top
Time	Tse5wt ∆F7	Tse5wt ∆D7	Tse5∆CT ∆F7	Tse5∆CT ∆D7	Time	Tse5D1141A ∆F7	Tse5D1141A ∆D7
0:00:00	0	0	0	0	0:00:00	0	0
0:00:05	-0.0944183	-0.0944183	-0.167848	-0.019465	0:00:04	0.476116	0.0991223
0:00:10	-0.0855923	-0.0855923	-0.001819	0.0485651	0:00:08	0.18416	0.105631
0:00:16	-0.115768	-0.115768	0.290579	0.010692	0:00:13	-0.148326	0.0681188
0:00:21	0.0154205	0.0154205	-0.165895	-0.019521	0:00:17	-0.3063	0.107706
0:00:26	-0.230508	-0.230508	-0.0279283	-0.10988	0:00:21	-0.18952	0.101634
0:00:31	-0.160957	-0.160957	-0.0351244	0.0326914	0:00:26	0.0267547	0.0482809
0:00:37	0.261369	0.261369	0.0694906	0.0587391	0:00:30	-0.125104	0.132686
0:00:42	-0.0411715	-0.0411715	-0.0733547	0.00409018	0:00:34	-0.420481	-0.0144457
0:00:47	-0.314272	-0.314272	-0.224197	-0.085155	0:00:39	-0.105422	0.0144617
0:00:52	-0.146033	-0.146033	0.0528149	-0.0688684	0:00:43	-0.704033	0.103747
0:00:57	-0.190309	-0.190309	0.0209888	-0.0345371	0:00:48	-0.497051	0.0672266
0:01:02	-0.0606154	-0.0606154	-0.0787505	0.0660864	0:00:52	-0.338325	0.0863522
0:01:07	-0.119882	-0.119882	0.0436691	0.0364657	0:00:57	0.0446875	0.150169
0:01:12	-0.126161	-0.126161	0.0117907	0.0226579	0:01:01	-0.171002	0.142518
0:01:18	-0.0666595	-0.0666595	0.093944	-0.0194085	0:01:05	-0.283525	0.0355261
0:01:22	-0.298314	-0.298314	0.127689	0.0232294	0:01:10	0.0907686	0.0771986
0:01:27	-0.0153245	-0.0153245	0.152816	-0.0827089	0:01:14	-0.185866	0.0450373
0:01:31	-0.0932407	-0.0932407	-0.0567974	0.00125178	0:01:19	-0.240585	0.0992613
0:01:35	-0.251377	-0.251377	0.192706	-0.0270098	0:01:23	-0.152224	-0.0250983
0:01:40	-0.192608	-0.192608	0.122259	-0.130654	0:01:28	0.00054605	-0.089195
0:01:44	-0.310127	-0.310127	-0.0077915	-0.0569529	0:01:32	0.224108	0.103002
0:01:48	-0.375317	-0.375317	0.0981	0.00428497	0:01:36	0.187904	0.0345659
0:01:52	-0.0983161	-0.0983161	0.109216	0.0232149	0:01:41	-0.182717	0.12821
0:01:56	-0.0668455	-0.0668455	0.0350156	-0.0226884	0:01:46	-0.111462	0.0872123
0:02:00	-0.0594936	-0.0594936	-0.0627841	-0.0460044	0:01:50	0.0495695	0.0951608
0:02:04	-0.106898	-0.106898	-0.0423192	-0.0054853	0:01:55	-0.192283	0.161421
0:02:08	-0.0692891	-0.0692891	-0.0887362	-0.0233872	0:01:59	0.0400018	0.0911228
0:02:12	-0.126721	-0.126721	0.0158106	-0.0541703	0:02:04	0.0315433	0.146492
0:02:16	-0.336847	-0.336847	-0.218648	0.0182659	0:02:08	-0.0620617	0.0517458
0:02:20	0.0485017	0.0485017	0.048438	-0.0104965	0:02:12	0.144396	0.0435041
0:02:24	-0.344715	-0.344715	-0.0359973	0.0190722	0:02:17	-0.130991	0.130487
0:02:29	-0.467956	-0.467956	0.12405	0.00131029	0:02:21	-0.239669	0.0862441
0:02:33	-0.414245	-0.414245	0.074981	0.0375917	0:02:26	0.00277685	0.202442
0:02:37	-0.139391	-0.139391	0.146007	-0.0094119	0:02:30	-0.206589	-0.0484173
0:02:41	-0.183679	-0.183679	-0.0077436	-0.023738	0:02:35	-0.338095	0.146953
0:02:45	-0.0831581	-0.0831581	0.0591235	-0.04815	0:02:39	-0.0661075	0.0731377
0:02:49	-0.264069	-0.264069	0.020497	-0.0365167	0:02:44	-0.0331639	0.11181
0:02:53	-0.222532	-0.222532	-0.100114	-0.0854215	0:02:48	0.0589106	0.12861
0:02:57	-0.0456805	-0.0456805	0.0497443	0.0278653	0:02:53	-0.111746	0.0986291
0:03:01	-0.224776	-0.224776	0.0601081	0.0215016	0:02:57	0.0703246	0.126175
0:03:05	-0.14412	-0.14412	-0.0763346	0.00880695	0:03:02	-0.186457	0.085136
0:03:09	-0.0992699	-0.0992699	-0.291911	0.0572421	0:03:06	0.026996	0.0298156
0:03:13	-0.121122	-0.121122	-0.208852	0.0387341	0:03:11	-0.180323	0.0741954
0:03:18	-0.264958	-0.264958	-0.284041	0.0208509	0:03:15	0.177372	0.145734
0:03:22	-0.302854	-0.302854	-0.0270886	-0.0553289	0:03:20	0.0132695	0.156432
0:03:26	-0.454518	-0.454518	0.105839	-0.036299	0:03:24	-0.172165	0.190474
0:03:30	-0.169552	-0.169552	0.241251	-0.0116132	0:03:29	0.212663	0.239659
0:03:35	-0.400066	-0.400066	-0.0718468	-0.0078624	0:03:33	-0.043128	-0.0389088
0:03:39	-0.117762	-0.117762	0.0244657	-0.0150114	0:03:38	-0.192049	0.287069
0:03:43	-0.415589	-0.415589	0.0459578	0.016339	0:03:42	-0.172692	0.187657
0:03:47	-0.3109	-0.3109	-0.0125594	-0.0487962	0:03:46	-0.0579577	0.132059
0:03:51	-0.254242	-0.254242	0.0231773	0.0691841	0:03:51	-0.163537	0.133443
0:03:55	-0.500257	-0.500257	-0.210475	-0.044503	0:03:55	-0.169275	0.136624
0:03:59	-0.245128	-0.245128	-0.109065	0.0194592	0:03:59	-0.509146	0.136034
0:04:03	-0.472937	-0.472937	0.0725073	0.0324899	0:04:03	-0.141293	-0.0190126
0:04:07	-0.374967	-0.374967	-0.202114	0.0458288	0:04:08	-0.267437	0.0852406
0:04:12	-0.224445	-0.224445	-0.0139446	0.00796266	0:04:12	-0.243191	0.0892066
0:04:16	-0.404904	-0.404904	0.128905	-0.0220932	0:04:16	-0.0674911	0.169159
0:04:20	-0.364965	-0.364965	0.105175	0.00450811	0:04:21	-0.157927	0.253192
0:04:24	-0.311021	-0.311021	0.0470223	-0.0335821	0:04:25	-0.326889	0.120698
0:04:29	-0.391155	-0.391155	-0.219062	-0.0501897	0:04:29	-0.272316	0.0306249
0:04:34	-0.353383	-0.353383	-0.132065	0.0434715	0:04:34	-0.521401	0.155039
0:04:39	-0.417605	-0.417605	0.0219387	-0.0617342	0:04:38	-0.143374	0.0589191
0:04:44	-0.379983	-0.379983	0.0654278	0.027307	0:04:43	-0.0241082	0.203736
0:04:49	-0.249445	-0.249445	-0.144985	0.00601804	0:04:47	-0.607551	0.171352
0:04:53	-0.345159	-0.345159	0.081647	-0.0520249	0:04:51	-0.0120473	0.0472755
0:04:58	-0.357155	-0.357155	0.0149508	-0.0135581	0:04:55	-0.56094	0.159313
0:05:03	-0.228457	-0.228457	-0.264062	0.0302506	0:05:00	-0.370399	0.0994707
0:05:08	-0.313525	-0.313525	-0.191362	-0.0672263	0:05:04	-0.315966	0.244833
0:05:13	-0.304974	-0.304974	0.0497254	-0.0797647	0:05:08	-0.267254	0.0626265
0:05:18	-0.389107	-0.389107	0.0823873	-0.0675227	0:05:13	-0.375912	0.0293789
0:05:23	-0.116477	-0.116477	-0.185595	0.0460917	0:05:17	-0.229639	0.00887794
0:05:28	-0.346857	-0.346857	-0.0987267	-0.0127061	0:05:21	-0.0999968	0.144662
0:05:33	-0.425648	-0.425648	-0.020259	0.113782	0:05:25	-0.167077	0.197092
0:05:37	-0.243272	-0.243272	-0.0058807	-0.0407389	0:05:30	0.0571718	0.228443
0:05:42	-0.398348	-0.398348	0.0994344	0.00212419	0:05:34	-0.333539	0.118217
0:05:47	-0.399034	-0.399034	0.0117383	-0.0331921	0:05:39	-0.16042	0.00834008
0:05:52	-0.333707	-0.333707	0.245792	-0.0009306	0:05:43	0.00973202	0.221319
0:05:57	-0.589987	-0.589987	-0.0903365	-0.0264027	0:05:47	-0.168852	0.246343
0:06:02	-0.282992	-0.282992	-0.0057275	-0.120492	0:05:52	-0.200804	0.169959
0:06:07	-0.400857	-0.400857	-0.0225076	0.00013361	0:05:56	-0.555829	0.117667
0:06:12	-0.38764	-0.38764	-0.140311	-0.0197146	0:06:01	-0.198238	0.0930014
0:06:17	-0.813694	-0.813694	0.0286843	0.0163727	0:06:05	0.244198	-0.0177683
0:06:22	-0.55156	-0.55156	-0.161952	0.0447831	0:06:09	-0.199438	0.0715442
0:06:27	-0.964157	-0.964157	-0.0726941	-0.045514	0:06:13	-0.488146	0.222078
0:06:32	-1.01125	-1.01125	0.0627861	-0.0180614	0:06:18	-0.511514	0.0865309
0:06:37	-1.32373	-1.32373	0.118975	-0.0630542	0:06:22	-0.120086	0.0397944
0:06:42	-1.38159	-1.38159	-0.174646	-0.0492292	0:06:26	-0.208602	0.150997
0:06:47	-1.51833	-1.51833	-0.240665	-0.0167884	0:06:30	-0.31088	-0.0931203
0:06:52	-1.55588	-1.55588	-0.225989	0.0337946	0:06:35	-0.270774	0.107831
0:06:57	-2.07761	-2.07761	-0.264341	-0.0350978	0:06:39	-0.38575	0.148022
0:07:02	-2.01483	-2.01483	-0.106463	-0.0051019	0:06:43	-0.236375	0.119967
0:07:06	-2.08564	-2.08564	-0.546718	-0.0403715	0:06:47	-0.393308	0.157096
0:07:11	-2.28395	-2.28395	-0.339661	-0.0018486	0:06:51	-0.602522	0.203474
0:07:16	-2.28523	-2.28523	-0.450935	0.00910881	0:06:55	0.0825327	0.134546
0:07:21	-2.44376	-2.44376	-0.473065	0.0767694	0:06:59	-0.481405	0.184845
0:07:26	-2.52286	-2.52286	-0.78541	0.0609719	0:07:03	-0.315514	0.108453
0:07:31	-2.57187	-2.57187	-0.801398	0.102925	0:07:07	-0.662332	0.088473
0:07:36	-2.69782	-2.69782	-1.02976	0.0180171	0:07:11	-0.308457	-0.0120009
0:07:41	-2.60725	-2.60725	-1.1786	0.129205	0:07:15	-0.699055	0.273359
0:07:46	-2.90417	-2.90417	-1.05067	-0.0288972	0:07:19	-0.734859	0.0462267
0:07:51	-2.88312	-2.88312	-0.946371	0.0938337	0:07:23	-0.683672	0.134882
0:07:56	-3.01476	-3.01476	-1.19526	0.0515389	0:07:27	-0.695423	0.178578
0:08:01	-2.96439	-2.96439	-1.35074	0.134902	0:07:31	-0.80522	0.161631
0:08:06	-2.91814	-2.91814	-1.35406	0.0243018	0:07:35	-0.982318	0.148823
0:08:11	-3.23578	-3.23578	-1.65306	-0.0880833	0:07:39	-1.01662	0.129036
0:08:16	-3.18409	-3.18409	-1.36064	0.140102	0:07:43	-1.11737	0.103567
0:08:21	-3.16672	-3.16672	-1.66325	0.0344002	0:07:47	-1.05589	0.227792
0:08:26	-3.32411	-3.32411	-1.79566	0.0172994	0:07:52	-0.941797	0.0870258
0:08:31	-3.38527	-3.38527	-2.14738	0.0367882	0:07:55	-1.11289	0.270661
0:08:36	-3.56901	-3.56901	-1.8137	0.124416	0:07:59	-1.06928	0.193392
0:08:41	-3.68789	-3.68789	-1.8514	0.0869038	0:08:03	-1.29413	0.186278
0:08:46	-3.39556	-3.39556	-2.11223	-0.0300307	0:08:07	-1.39312	0.188206
0:08:51	-3.54032	-3.54032	-2.38518	0.0543493	0:08:11	-1.41942	0.261519
0:08:56	-3.75615	-3.75615	-2.17783	0.145778	0:08:15	-1.85022	0.216584
0:09:01	-3.50483	-3.50483	-2.31567	0.0598001	0:08:18	-1.68092	0.250483
0:09:06	-3.71254	-3.71254	-2.28639	0.0311161	0:08:22	-1.61693	0.268774
0:09:11	-3.73587	-3.73587	-2.36405	-0.0313369	0:08:26	-1.60301	0.130921
0:09:16	-3.51651	-3.51651	-2.53941	-0.0128552	0:08:30	-1.99851	0.242261
0:09:21	-4.00446	-4.00446	-2.40547	0.0512302	0:08:33	-1.6866	0.264651
0:09:26	-3.79867	-3.79867	-2.68715	0.185911	0:08:37	-1.86766	0.250477
0:09:31	-3.92689	-3.92689	-2.68664	0.123481	0:08:41	-2.18673	0.205508
0:09:36	-3.83047	-3.83047	-2.59705	0.123748	0:08:45	-1.92815	0.190459
0:09:41	-3.98646	-3.98646	-2.8312	0.00741185	0:08:48	-2.12943	0.302833
0:09:46	-4.13624	-4.13624	-2.93542	0.0660516	0:08:52	-1.94014	0.252664
0:09:51	-4.09136	-4.09136	-2.94252	0.0537877	0:08:56	-2.25049	0.206043
0:09:56	-4.01846	-4.01846	-3.2209	0.0629959	0:09:00	-2.3398	0.250537
0:10:01	-4.31659	-4.31659	-2.9386	0.12886	0:09:03	-2.52987	0.226749
0:10:06	-4.25899	-4.25899	-3.1853	0.0730928	0:09:07	-2.30541	0.271796
0:10:11	-4.26743	-4.26743	-3.0676	0.0736179	0:09:11	-2.63257	0.354719
0:10:16	-4.17165	-4.17165	-3.30568	0.0211674	0:09:15	-2.56819	0.335919
0:10:20	-4.1969	-4.1969	-3.18949	0.105756	0:09:19	-2.49936	0.149718
0:10:25	-4.43648	-4.43648	-3.2738	0.0375451	0:09:23	-2.89057	0.29035
0:10:30	-4.26042	-4.26042	-3.68212	0.156637	0:09:27	-2.8993	0.290642
0:10:35	-4.25752	-4.25752	-3.50051	-0.0306619	0:09:30	-2.73698	0.187927
0:10:40	-4.43327	-4.43327	-3.82098	0.106536	0:09:34	-3.0151	0.236749
0:10:45	-4.61421	-4.61421	-3.62268	0.0770131	0:09:38	-2.85268	0.24791
0:10:50	-4.49527	-4.49527	-3.98065	0.0258032	0:09:42	-2.97197	0.322291
0:10:55	-4.59351	-4.59351	-3.75777	-0.0033972	0:09:46	-3.17721	0.291222
0:11:00	-4.70887	-4.70887	-3.97651	0.049285	0:09:50	-3.05746	0.375485
0:11:05	-4.80825	-4.80825	-3.82215	0.110217	0:09:54	-3.02388	0.315013
0:11:10	-4.87137	-4.87137	-3.82266	0.116364	0:09:57	-3.41674	0.225461
0:11:16	-4.71078	-4.71078	-4.01269	0.199361	0:10:01	-3.35879	0.288173
0:11:21	-4.8135	-4.8135	-4.20645	0.0730193	0:10:05	-3.3946	0.130782
0:11:26	-4.8312	-4.8312	-4.20986	0.00771849	0:10:09	-3.74734	0.289286
0:11:30	-4.89671	-4.89671	-4.09839	0.139714	0:10:12	-3.70287	0.256937
0:11:35	-4.93717	-4.93717	-4.08237	0.0905041	0:10:17	-3.91583	0.284978
0:11:40	-4.96108	-4.96108	-4.11933	0.169739	0:10:20	-4.14093	0.305565
0:11:45	-4.76108	-4.76108	-4.07677	0.104486	0:10:24	-3.76436	0.342402
0:11:51	-4.98241	-4.98241	-4.15876	0.104679	0:10:28	-3.66018	0.197118
0:11:56	-4.70036	-4.70036	-4.27681	0.0830566	0:10:32	-3.85173	0.317787
0:12:01	-5.18789	-5.18789	-4.46948	0.0776551	0:10:36	-4.242	0.358332
0:12:06	-5.08907	-5.08907	-4.57144	0.104874	0:10:40	-3.93474	0.366858
0:12:12	-5.07398	-5.07398	-4.39999	0.144755	0:10:44	-4.26234	0.396695
0:12:17	-4.93761	-4.93761	-4.44166	0.0741713	0:10:48	-4.45455	0.391916
0:12:22	-5.08055	-5.08055	-4.58317	0.114823	0:10:52	-4.415	0.383783
0:12:27	-5.27403	-5.27403	-4.68708	0.0885095	0:10:56	-4.10323	0.379683
0:12:33	-5.05995	-5.05995	-4.80295	0.168985	0:10:59	-4.57455	0.428269
0:12:38	-5.34538	-5.34538	-4.76684	0.105362	0:11:03	-4.34195	0.420015
0:12:44	-5.09481	-5.09481	-4.86528	0.135822	0:11:07	-4.63817	0.351836
0:12:49	-5.27308	-5.27308	-4.94548	0.059099	0:11:11	-4.58953	0.400497
0:12:54	-5.2262	-5.2262	-4.85042	0.0171927	0:11:15	-4.71257	0.311488
0:12:59	-5.34649	-5.34649	-4.90418	0.0835811	0:11:19	-4.74856	0.303722
0:13:04	-5.38035	-5.38035	-4.90952	0.0354641	0:11:23	-4.87074	0.295773
0:13:10	-5.20476	-5.20476	-5.01898	0.0492028	0:11:27	-4.78584	0.272944
0:13:15	-5.41053	-5.41053	-5.03723	0.119644	0:11:30	-5.00193	0.409205
0:13:20	-5.3967	-5.3967	-5.0635	0.170397	0:11:34	-5.04916	0.410019
0:13:26	-5.53603	-5.53603	-5.0857	0.10128	0:11:38	-5.36013	0.430272
0:13:31	-5.52225	-5.52225	-5.10458	0.0808106	0:11:42	-5.0732	0.368463
0:13:36	-5.33132	-5.33132	-5.28434	0.149379	0:11:45	-5.32391	0.309065
0:13:41	-5.44973	-5.44973	-5.19558	0.0432311	0:11:49	-5.33957	0.364999
0:13:46	-5.50303	-5.50303	-5.22221	0.14277	0:11:53	-5.60104	0.425793
0:13:51	-5.58745	-5.58745	-5.05656	0.0821951	0:11:57	-5.56708	0.308366
0:13:56	-5.52603	-5.52603	-5.34975	0.0336996	0:12:00	-5.59753	0.343122
0:14:02	-5.51535	-5.51535	-5.0429	0.0637789	0:12:04	-5.61915	0.418716
0:14:07	-5.40121	-5.40121	-5.24903	0.0974374	0:12:08	-5.59149	0.387397
0:14:12	-5.29941	-5.29941	-5.48676	0.0457688	0:12:12	-5.74311	0.394914
0:14:17	-5.63059	-5.63059	-5.41068	0.00043574	0:12:15	-5.85525	0.449087
0:14:22	-5.63035	-5.63035	-5.62689	0.0865225	0:12:19	-5.88117	0.411105
0:14:27	-5.6398	-5.6398	-5.45187	0.0551915	0:12:23	-6.22031	0.447097
0:14:32	-5.66183	-5.66183	-5.80308	0.078507	0:12:27	-5.94216	0.384725
0:14:37	-5.61196	-5.61196	-5.66614	0.107524	0:12:31	-6.20919	0.421412
0:14:42	-5.93534	-5.93534	-5.70935	0.118502	0:12:35	-5.85292	0.417549
0:14:48	-5.70744	-5.70744	-5.6198	-0.0265177	0:12:39	-6.27826	0.33222
0:14:53	-5.74689	-5.74689	-5.67702	0.132359	0:12:43	-6.25996	0.418104
0:14:58	-5.85783	-5.85783	-5.45904	0.203636	0:12:47	-6.66725	0.33762
0:15:03	-5.65234	-5.65234	-5.54474	0.0739188	0:12:51	-6.33264	0.397745
0:15:08	-5.83835	-5.83835	-5.72597	0.102732	0:12:54	-6.26962	0.338252
0:15:13	-5.9037	-5.9037	-6.00317	0.135706	0:12:58	-6.36074	0.387899
0:15:18	-5.83007	-5.83007	-5.71396	0.0770176	0:13:02	-6.59539	0.398836
0:15:23	-5.81251	-5.81251	-5.76126	0.112243	0:13:06	-6.68803	0.426105
0:15:29	-5.58186	-5.58186	-5.90486	0.122684	0:13:10	-6.44721	0.357398
0:15:34	-5.65619	-5.65619	-5.95207	0.0522296	0:13:14	-6.77969	0.440828
0:15:39	-5.73898	-5.73898	-5.66895	0.0723237	0:13:18	-6.8264	0.403625
0:15:44	-5.92958	-5.92958	-5.75508	0.0805397	0:13:22	-7.22433	0.420936
0:15:49	-5.42177	-5.42177	-5.99888	0.12968	0:13:25	-6.87889	0.42485
0:15:55	-5.6968	-5.6968	-6.04422	0.1443	0:13:29	-7.05203	0.4036
0:16:00	-5.66949	-5.66949	-5.97256	0.119867	0:13:33	-7.07521	0.488828
0:16:05	-5.77071	-5.77071	-6.07901	0.0645666	0:13:37	-7.26845	0.356806
0:16:10	-5.70929	-5.70929	-6.11983	0.083793	0:13:41	-7.17781	0.381093
0:16:15	-5.88956	-5.88956	-6.19037	0.0709225	0:13:45	-7.04901	0.385284
0:16:21	-6.08995	-6.08995	-6.3876	0.102902	0:13:48	-7.45854	0.485364
0:16:26	-6.06124	-6.06124	-6.22926	0.0484446	0:13:52	-7.36764	0.477426
0:16:32	-5.88573	-5.88573	-6.27474	0.164879	0:13:56	-7.3796	0.433015
0:16:37	-6.12014	-6.12014	-6.25326	0.120689	0:14:00	-7.45202	0.394274
0:16:42	-5.98342	-5.98342	-6.1459	0.0672316	0:14:04	-7.2393	0.522508
0:16:48	-6.05739	-6.05739	-6.25494	0.0991296	0:14:08	-7.44546	0.395949
0:16:53	-5.84219	-5.84219	-6.40236	0.0730139	0:14:12	-7.69424	0.45791
0:16:59	-6.04498	-6.04498	-6.23136	0.182901	0:14:16	-7.55415	0.402854
0:17:04	-6.36813	-6.36813	-6.38189	0.128059	0:14:20	-7.97919	0.4728
0:17:09	-6.08233	-6.08233	-6.69358	0.137158	0:14:24	-7.95372	0.446051
0:17:14	-6.02149	-6.02149	-6.50543	0.0604575	0:14:27	-7.53843	0.555507
0:17:19	-5.97985	-5.97985	-6.40249	0.196833	0:14:31	-7.63718	0.42457
0:17:25	-6.18213	-6.18213	-6.48595	0.0807882	0:14:35	-8.08248	0.555576
0:17:30	-6.1822	-6.1822	-6.38862	0.0789663	0:14:39	-8.07037	0.445639
0:17:35	-6.07714	-6.07714	-6.77055	0.122562	0:14:43	-8.15881	0.457689
0:17:40	-6.15485	-6.15485	-6.43624	0.200408	0:14:47	-7.98285	0.381214
0:17:46	-5.97374	-5.97374	-6.59025	0.0357585	0:14:50	-8.39719	0.473774
0:17:51	-6.05633	-6.05633	-6.56898	0.176552	0:14:54	-8.34989	0.53356
0:17:56	-5.88116	-5.88116	-6.49833	0.097867	0:14:58	-8.26889	0.465982
0:18:01	-6.01804	-6.01804	-6.79114	0.0921634	0:15:02	-8.33727	0.483979
0:18:07	-6.11523	-6.11523	-6.78263	0.133947	0:15:06	-8.26298	0.357611
0:18:12	-6.21419	-6.21419	-6.75058	0.133708	0:15:10	-8.21919	0.391473
0:18:17	-5.97239	-5.97239	-6.76617	0.107777	0:15:14	-8.44844	0.432152
0:18:22	-5.97831	-5.97831	-6.79799	0.0959612	0:15:18	-8.37231	0.51236
0:18:27	-6.29558	-6.29558	-6.78155	0.0843548	0:15:22	-8.53397	0.442311
0:18:32	-6.34132	-6.34132	-6.91216	0.177068	0:15:26	-8.44283	0.44097
0:18:37	-5.92376	-5.92376	-6.93374	0.113955	0:15:30	-8.63241	0.545842
0:18:42	-6.14817	-6.14817	-6.92347	0.0344714	0:15:34	-8.69353	0.506622
0:18:47	-6.15988	-6.15988	-7.02371	0.0403545	0:15:38	-8.54288	0.517339
0:18:52	-6.23389	-6.23389	-6.89447	0.119591	0:15:41	-8.8556	0.396856
0:18:57	-6.15904	-6.15904	-6.91809	0.104422	0:15:45	-8.70663	0.385565
0:19:02	-6.28623	-6.28623	-6.91773	0.035194	0:15:49	-8.8534	0.466902
0:19:07	-6.23999	-6.23999	-7.03256	0.123966	0:15:53	-8.56774	0.515543
0:19:12	-5.95741	-5.95741	-7.02923	0.0881313	0:15:57	-8.73618	0.425515
0:19:17	-6.00775	-6.00775	-6.92565	0.225463	0:16:01	-8.87584	0.485869
0:19:23	-6.15953	-6.15953	-7.18969	0.139728	0:16:05	-8.88641	0.559487
0:19:27	-6.20178	-6.20178	-7.17254	0.0271551	0:16:09	-8.92475	0.605597
0:19:33	-6.26854	-6.26854	-7.12169	0.17513	0:16:13	-8.80501	0.59073
0:19:38	-6.3457	-6.3457	-7.04263	0.0219297	0:16:17	-8.92887	0.412346
0:19:43	-6.0264	-6.0264	-7.0842	0.0845565	0:16:21	-9.06259	0.400877
0:19:48	-6.5539	-6.5539	-7.15624	0.041187	0:16:25	-8.77182	0.427237
0:19:53	-6.28576	-6.28576	-7.09562	0.146594	0:16:29	-9.01739	0.471098
0:19:58	-6.3222	-6.3222	-7.21628	0.131991	0:16:33	-9.1194	0.502312
0:20:03	-6.12069	-6.12069	-7.05037	0.149003	0:16:37	-9.01693	0.531551
0:20:08	-6.02876	-6.02876	-7.32169	0.219261	0:16:41	-9.09016	0.480766
0:20:13	-6.10087	-6.10087	-7.19648	0.104072	0:16:45	-9.12434	0.529535
0:20:18	-6.11918	-6.11918	-7.22278	0.0825459	0:16:50	-9.28203	0.52074
0:20:24	-6.09427	-6.09427	-7.30906	0.180216	0:16:54	-9.15732	0.468951
0:20:29	-6.48524	-6.48524	-7.53967	0.0802152	0:16:58	-9.19038	0.491871
0:20:34	-6.40319	-6.40319	-7.24594	0.150623	0:17:02	-9.24077	0.574222
0:20:39	-6.28044	-6.28044	-7.16691	0.233872	0:17:06	-9.46838	0.538717
0:20:45	-6.25676	-6.25676	-7.44907	0.196646	0:17:10	-9.16751	0.515984
0:20:50	-6.2062	-6.2062	-7.18707	0.153855	0:17:14	-9.28043	0.313949
0:20:55	-6.20886	-6.20886	-7.47009	0.171335	0:17:18	-9.36181	0.380999
0:21:00	-6.28573	-6.28573	-7.34065	0.147977	0:17:21	-9.4909	0.539556
0:21:06	-6.14782	-6.14782	-7.27066	0.181898	0:17:25	-9.4191	0.519211
0:21:11	-6.60799	-6.60799	-7.46125	0.108956	0:17:29	-9.42167	0.396363
0:21:16	-6.20107	-6.20107	-7.18123	0.15068	0:17:33	-9.43411	0.460053
0:21:21	-6.42208	-6.42208	-7.49782	0.118589	0:17:37	-9.34008	0.433615
0:21:27	-6.30317	-6.30317	-7.45864	0.190438	0:17:41	-9.3727	0.571796
0:21:32	-6.39206	-6.39206	-7.53489	0.124785	0:17:45	-9.40586	0.539964
0:21:37	-6.51153	-6.51153	-7.34173	0.0804652	0:17:49	-9.4503	0.369517
0:21:42	-6.2809	-6.2809	-7.6099	0.0990692	0:17:53	-9.54936	0.441206
0:21:47	-6.6128	-6.6128	-7.57825	0.209436	0:17:57	-9.5324	0.495068
0:21:52	-6.05501	-6.05501	-7.67182	0.119114	0:18:01	-9.44553	0.477312
0:21:57	-6.0265	-6.0265	-7.40706	0.151179	0:18:05	-9.40123	0.431728
0:22:02	-6.35	-6.35	-7.47892	0.0574037	0:18:09	-9.40786	0.531845
0:22:08	-6.19302	-6.19302	-7.80727	0.15906	0:18:13	-9.57535	0.532498
0:22:13	-6.24712	-6.24712	-7.67411	0.175775	0:18:17	-9.54261	0.548514
0:22:18	-6.36804	-6.36804	-7.83398	0.108099	0:18:21	-9.27639	0.485998
0:22:23	-6.44713	-6.44713	-7.60987	0.19289	0:18:26	-9.49242	0.478789
0:22:28	-6.33841	-6.33841	-7.61932	0.127269	0:18:30	-9.98312	0.584016
0:22:34	-6.5175	-6.5175	-7.91379	0.11174	0:18:34	-9.67551	0.447122
0:22:39	-6.33725	-6.33725	-7.75847	0.191717	0:18:38	-9.43388	0.46076
0:22:44	-6.38366	-6.38366	-7.89039	0.141075	0:18:42	-9.86437	0.402721
0:22:49	-6.44876	-6.44876	-8.02537	0.161452	0:18:46	-9.60864	0.47797
0:22:54	-6.46005	-6.46005	-7.86844	0.0685072	0:18:50	-9.71885	0.452648
0:22:59	-6.29907	-6.29907	-7.74011	0.0810691	0:18:55	-9.75554	0.529278
0:23:03	-6.44152	-6.44152	-7.85287	0.100048	0:18:59	-9.70577	0.464062
0:23:07	-6.36909	-6.36909	-7.87063	0.193711	0:19:03	-9.9986	0.501602
0:23:12	-6.47429	-6.47429	-7.72172	0.0897596	0:19:07	-10.0267	0.570893
0:23:16	-6.2658	-6.2658	-8.01694	0.0556541	0:19:12	-9.85347	0.5335
0:23:20	-6.27659	-6.27659	-7.95446	0.148936	0:19:16	-9.78239	0.630969
0:23:25	-6.75266	-6.75266	-7.74907	0.142376	0:19:20	-9.89206	0.48937
0:23:29	-6.14043	-6.14043	-7.66273	0.185145	0:19:24	-10.0837	0.545173
0:23:33	-6.20099	-6.20099	-8.00333	0.120559	0:19:28	-9.9621	0.536655
0:23:37	-6.17636	-6.17636	-7.9945	0.107582	0:19:33	-9.86697	0.571643
0:23:42	-6.3426	-6.3426	-8.09297	0.0808464	0:19:37	-9.85747	0.467331
0:23:46	-6.18194	-6.18194	-7.83826	0.20948	0:19:41	-10.0047	0.534194
0:23:51	-6.32564	-6.32564	-7.95084	0.114763	0:19:45	-9.89286	0.460545
0:23:57	-6.48896	-6.48896	-7.82708	0.0547439	0:19:49	-9.76273	0.546099
0:24:02	-6.47512	-6.47512	-7.95984	0.0580872	0:19:54	-9.75861	0.490306
0:24:06	-6.33723	-6.33723	-8.06223	0.201247	0:19:58	-9.93088	0.426745
0:24:10	-6.48946	-6.48946	-7.98046	0.197594	0:20:02	-10.1784	0.452356
0:24:14	-6.37327	-6.37327	-7.86819	0.231608	0:20:06	-9.92305	0.619774
0:24:19	-6.39923	-6.39923	-7.85747	0.0656521	0:20:10	-9.93275	0.51489
0:24:23	-6.36245	-6.36245	-7.91391	0.124397	0:20:14	-10.1466	0.520138
0:24:27	-6.5297	-6.5297	-7.84015	0.0910224	0:20:18	-10.1179	0.497628
0:24:31	-6.42641	-6.42641	-8.0745	0.157075	0:20:22	-9.93106	0.475164
0:24:36	-6.28511	-6.28511	-7.7961	0.163976	0:20:26	-10.1721	0.590884
0:24:40	-6.25994	-6.25994	-7.90828	0.120897	0:20:30	-10.1742	0.580334
0:24:45	-6.43043	-6.43043	-8.06467	0.146152	0:20:34	-9.93417	0.527119
0:24:49	-6.37306	-6.37306	-7.99776	0.148058	0:20:38	-10.0016	0.473865
0:24:54	-6.5202	-6.5202	-8.16191	0.184118	0:20:42	-10.2902	0.570247
0:24:58	-6.16512	-6.16512	-8.12591	0.109651	0:20:46	-10.2273	0.547682
0:25:03	-6.08977	-6.08977	-8.00851	0.108566	0:20:50	-10.2238	0.546777
0:25:07	-6.37846	-6.37846	-7.95558	0.131806	0:20:55	-10.1063	0.579006
0:25:12	-6.3945	-6.3945	-8.14044	0.0784161	0:20:59	-9.9967	0.583787
0:25:16	-6.59103	-6.59103	-8.0139	0.223493	0:21:03	-10.1829	0.59801
0:25:20	-6.40873	-6.40873	-8.18321	0.14014	0:21:07	-10.2464	0.58945
0:25:25	-6.48488	-6.48488	-7.9129	0.188319	0:21:11	-10.357	0.529349
0:25:29	-6.51296	-6.51296	-8.17924	0.191082	0:21:15	-10.4133	0.597378
0:25:34	-6.49282	-6.49282	-8.03013	0.144467	0:21:19	-10.2645	0.536485
0:25:38	-6.60694	-6.60694	-8.26721	0.126792	0:21:24	-10.2567	0.633704
0:25:42	-6.42696	-6.42696	-8.28347	0.194993	0:21:28	-10.152	0.547428
0:25:46	-6.35616	-6.35616	-8.21884	0.0496851	0:21:32	-10.4969	0.556492
0:25:50	-6.39574	-6.39574	-8.13701	0.205922	0:21:36	-10.4503	0.465098
0:25:54	-6.48445	-6.48445	-8.13027	0.220597	0:21:39	-10.3763	0.669591
0:25:58	-6.4057	-6.4057	-8.08112	0.126301	0:21:43	-10.5585	0.611459
0:26:02	-6.35295	-6.35295	-8.30298	0.147438	0:21:47	-10.6212	0.495682
0:26:06	-6.48452	-6.48452	-8.17039	0.244585	0:21:51	-10.4015	0.472712
0:26:11	-6.41913	-6.41913	-8.31218	0.174225	0:21:54	-10.7662	0.53416
0:26:15	-6.35283	-6.35283	-8.21492	0.141569	0:21:58	-10.5276	0.602906
0:26:19	-6.35857	-6.35857	-8.27315	0.235546	0:22:01	-10.8639	0.512278
0:26:23	-6.48261	-6.48261	-8.32231	0.120657	0:22:05	-10.5259	0.458506
0:26:27	-6.31314	-6.31314	-8.16222	0.171697	0:22:09	-10.3561	0.451599
0:26:32	-6.40937	-6.40937	-8.28142	0.116316	0:22:12	-10.4876	0.488544
0:26:36	-6.4028	-6.4028	-8.24118	0.196134	0:22:16	-10.6839	0.579197
0:26:40	-6.30009	-6.30009	-8.23881	0.098656	0:22:19	-11.0123	0.502717
0:26:44	-6.41773	-6.41773	-8.2384	0.0793901	0:22:23	-10.651	0.482474
0:26:48	-6.47393	-6.47393	-8.1429	0.191629	0:22:26	-10.8143	0.536706
0:26:52	-6.33822	-6.33822	-7.89213	0.190252	0:22:30	-10.7757	0.522043
0:26:56	-6.37729	-6.37729	-8.16078	0.131815	0:22:34	-10.9021	0.55906
0:27:00	-6.36289	-6.36289	-8.47463	0.129516	0:22:37	-10.8467	0.429816
0:27:04	-6.41848	-6.41848	-8.07548	0.256529	0:22:41	-10.9307	0.487523
0:27:08	-6.49846	-6.49846	-8.45009	0.125149	0:22:44	-11.0948	0.491803
0:27:13	-6.48961	-6.48961	-8.49482	0.11562	0:22:48	-11.0451	0.506972
0:27:17	-6.52743	-6.52743	-8.41556	0.124164	0:22:52	-11.0308	0.601235
0:27:21	-6.37281	-6.37281	-8.39376	0.128793	0:22:55	-11.0532	0.568488
0:27:25	-6.47715	-6.47715	-8.38703	0.145397	0:22:59	-10.9993	0.617573
0:27:29	-6.72455	-6.72455	-8.49758	0.139841	0:23:03	-11.0812	0.570567
0:27:33	-6.33927	-6.33927	-8.47093	0.219297	0:23:07	-11.1553	0.558683
0:27:37	-6.40573	-6.40573	-8.66934	0.197233	0:23:11	-11.1899	0.581371
0:27:41	-6.15452	-6.15452	-8.60798	0.153323	0:23:15	-11.0632	0.595027
0:27:46	-6.4133	-6.4133	-8.57103	0.235397	0:23:18	-11.0379	0.549009
0:27:50	-6.53347	-6.53347	-8.40646	0.152937	0:23:22	-11.41	0.521241
0:27:54	-6.46719	-6.46719	-8.77397	0.184665	0:23:26	-11.2195	0.549614
0:27:58	-6.39282	-6.39282	-8.36182	0.204577	0:23:30	-11.3319	0.654465
0:28:02	-6.47827	-6.47827	-8.29371	0.157521	0:23:34	-11.0694	0.506776
0:28:06	-6.24015	-6.24015	-8.54271	0.147818	0:23:38	-11.4777	0.508365
0:28:10	-6.37505	-6.37505	-8.65302	0.132047	0:23:42	-11.4355	0.513068
0:28:14	-6.21455	-6.21455	-8.5913	0.184415	0:23:46	-11.37	0.556612
0:28:18	-6.57501	-6.57501	-8.44533	0.143351	0:23:50	-11.1386	0.432876
0:28:22	-6.3167	-6.3167	-8.63694	0.0850157	0:23:54	-11.5448	0.63883
0:28:26	-6.34315	-6.34315	-8.62788	0.200095	0:23:59	-11.5444	0.606355
0:28:30	-6.5748	-6.5748	-8.5979	0.211042	0:24:04	-11.3824	0.576216
0:28:35	-6.62843	-6.62843	-8.59902	0.11715	0:24:09	-11.5599	0.453447
0:28:39	-6.44169	-6.44169	-8.5873	0.134372	0:24:14	-11.5811	0.524506
0:28:43	-6.346	-6.346	-8.55803	0.264685	0:24:18	-11.4436	0.47287
0:28:47	-6.3956	-6.3956	-8.51077	0.169365	0:24:23	-11.4794	0.55369
0:28:51	-6.50356	-6.50356	-8.57071	0.125947	0:24:28	-11.6406	0.592363
0:28:55	-6.49667	-6.49667	-8.54714	0.131428	0:24:33	-11.6532	0.539698
0:29:00	-6.36643	-6.36643	-8.61386	0.25111	0:24:38	-11.4602	0.492981
0:29:04	-6.65357	-6.65357	-8.80487	0.142622	0:24:43	-11.531	0.630792
0:29:08	-6.4455	-6.4455	-8.70457	0.248664	0:24:48	-11.4484	0.567613
0:29:12	-6.37966	-6.37966	-8.60836	0.226048	0:24:53	-11.6079	0.669517
0:29:16	-6.60045	-6.60045	-8.65165	0.226728	0:24:58	-11.6407	0.57923
0:29:20	-6.68175	-6.68175	-8.69816	0.161943	0:25:03	-11.5995	0.551985
0:29:24	-6.42877	-6.42877	-8.52061	0.141804	0:25:07	-11.6043	0.442338
0:29:28	-6.52407	-6.52407	-8.70307	0.237869	0:25:12	-11.6692	0.563701
0:29:32	-6.27894	-6.27894	-8.85445	0.170849	0:25:16	-11.5506	0.596095
0:29:36	-6.68422	-6.68422	-8.69908	0.128521	0:25:21	-11.6376	0.553915
0:29:40	-6.44766	-6.44766	-8.9102	0.137184	0:25:26	-11.6957	0.530784
0:29:44	-6.25485	-6.25485	-8.79726	0.15267	0:25:31	-11.6618	0.572991
0:29:49	-6.47634	-6.47634	-8.61093	0.186503	0:25:35	-11.8498	0.602382
0:29:53	-6.52452	-6.52452	-8.60712	0.237285	0:25:39	-11.5199	0.577542
0:29:57	-6.41819	-6.41819	-8.63344	0.152745	0:25:43	-11.6103	0.502941
0:30:01	-6.4252	-6.4252	-8.58992	0.16068	0:25:47	-11.6345	0.553031
0:30:05	-6.44781	-6.44781	-8.5176	0.156127	0:25:51	-11.7397	0.55045
0:30:09	-6.48345	-6.48345	-8.70033	0.149475	0:25:56	-11.6054	0.552617
0:30:13	-6.63796	-6.63796	-8.90555	0.125437	0:26:00	-11.6465	0.557388
0:30:17	-6.35028	-6.35028	-8.87679	0.163704	0:26:03	-11.927	0.591997
0:30:21	-6.78033	-6.78033	-8.66423	0.211118	0:26:07	-11.7061	0.593984
0:30:26	-6.28566	-6.28566	-8.75148	0.204513	0:26:11	-11.71	0.504864
0:30:30	-6.68712	-6.68712	-8.72423	0.167924	0:26:15	-11.7152	0.692888
0:30:34	-6.39781	-6.39781	-8.80387	0.215617	0:26:19	-11.5788	0.567199
0:30:38	-6.70719	-6.70719	-8.79548	0.283131	0:26:23	-11.7113	0.596131
0:30:42	-6.60276	-6.60276	-8.91863	0.116453	0:26:27	-11.7491	0.511034
0:30:46	-6.44426	-6.44426	-8.83519	0.241422	0:26:31	-11.6217	0.464292
0:30:50	-6.37594	-6.37594	-8.67568	0.132031	0:26:35	-11.7831	0.582086
0:30:54	-6.63182	-6.63182	-8.9149	0.229188	0:26:39	-11.8871	0.583748
0:30:58	-6.69783	-6.69783	-8.75499	0.230084	0:26:43	-11.789	0.536771
0:31:02	-6.35623	-6.35623	-8.87121	0.197279	0:26:47	-11.7043	0.519427
0:31:06	-6.13613	-6.13613	-8.83568	0.195645	0:26:51	-11.5704	0.535163
0:31:11	-6.52766	-6.52766	-8.885	0.209614	0:26:56	-11.5965	0.610629
0:31:15	-6.59329	-6.59329	-8.9128	0.161023	0:27:00	-11.698	0.571644
0:31:19	-6.50101	-6.50101	-8.60452	0.185152	0:27:04	-11.7511	0.569976
0:31:23	-6.20384	-6.20384	-8.76077	0.245962	0:27:08	-11.6732	0.559748
0:31:27	-6.68031	-6.68031	-8.84796	0.20886	0:27:13	-11.6005	0.573517
0:31:31	-6.72957	-6.72957	-8.91257	0.152735	0:27:17	-11.5803	0.595962
0:31:36	-6.5812	-6.5812	-8.68582	0.147125	0:27:21	-11.7346	0.545968
0:31:40	-6.44324	-6.44324	-8.71506	0.22555	0:27:25	-11.4973	0.613905
0:31:44	-6.29434	-6.29434	-8.92007	0.165174	0:27:29	-11.8268	0.586379
0:31:48	-6.47046	-6.47046	-8.69397	0.26125	0:27:34	-11.7264	0.48154
0:31:53	-6.53815	-6.53815	-8.82609	0.14595	0:27:38	-11.8508	0.628044
0:31:57	-6.36718	-6.36718	-8.93033	0.180985	0:27:42	-11.7023	0.592
0:32:02	-6.55839	-6.55839	-8.9236	0.139876	0:27:47	-11.8723	0.662214
0:32:06	-6.46821	-6.46821	-8.88962	0.159492	0:27:51	-11.7382	0.52779
0:32:11	-6.28286	-6.28286	-9.02442	0.162424	0:27:55	-11.8198	0.59803
0:32:15	-6.3994	-6.3994	-8.92192	0.121777	0:27:59	-11.6945	0.567699
0:32:20	-6.52589	-6.52589	-8.68481	0.209791	0:28:04	-11.7489	0.530956
0:32:24	-6.51269	-6.51269	-8.99139	0.203395	0:28:08	-12.0164	0.556422
0:32:29	-6.58173	-6.58173	-9.06728	0.140913	0:28:12	-11.6968	0.543366
0:32:33	-6.62554	-6.62554	-8.89557	0.139396	0:28:16	-11.9109	0.579272
0:32:38	-6.51292	-6.51292	-8.94408	0.106231	0:28:20	-11.9221	0.490549
0:32:42	-6.66722	-6.66722	-8.90379	0.242918	0:28:25	-11.635	0.581255
0:32:46	-6.66521	-6.66521	-8.98503	0.181606	0:28:29	-11.8832	0.575452
0:32:51	-6.48977	-6.48977	-8.77369	0.214409	0:28:33	-11.8	0.589782
0:32:55	-6.43339	-6.43339	-9.07597	0.240473	0:28:37	-11.9918	0.524092
0:32:59	-6.54518	-6.54518	-8.83699	0.233628	0:28:41	-12.0237	0.52814
0:33:03	-6.854	-6.854	-9.20589	0.167674	0:28:45	-11.6615	0.629732
0:33:08	-6.53514	-6.53514	-8.91845	0.23869	0:28:49	-11.5926	0.617924
0:33:12	-6.30742	-6.30742	-9.04179	0.181168	0:28:53	-11.7195	0.619299
0:33:16	-6.43527	-6.43527	-9.20663	0.192146	0:28:58	-11.763	0.629918
0:33:20	-6.70507	-6.70507	-9.0939	0.112413	0:29:02	-11.678	0.611161
0:33:24	-6.56932	-6.56932	-8.86836	0.139206	0:29:06	-11.7719	0.501818
0:33:29	-6.43939	-6.43939	-8.94562	0.185694	0:29:10	-11.6281	0.515394
0:33:33	-6.37951	-6.37951	-9.02419	0.222798	0:29:14	-11.8305	0.53948
0:33:37	-6.46214	-6.46214	-9.08466	0.134127	0:29:19	-11.8778	0.602062
0:33:42	-6.61338	-6.61338	-9.21447	0.210668	0:29:23	-11.8521	0.594793
0:33:46	-6.455	-6.455	-8.9835	0.129216	0:29:27	-11.9817	0.572624
0:33:50	-6.61473	-6.61473	-8.95702	0.238991	0:29:31	-11.6549	0.526281
0:33:54	-6.60413	-6.60413	-9.03863	0.242775	0:29:35	-11.8318	0.55062
0:33:58	-6.32158	-6.32158	-9.04249	0.168051	0:29:39	-11.7456	0.499018
0:34:02	-6.63677	-6.63677	-9.19141	0.230563	0:29:43	-11.7005	0.531863
0:34:06	-6.40811	-6.40811	-9.00267	0.194459	0:29:47	-11.9148	0.75174
0:34:11	-6.73762	-6.73762	-9.24077	0.222615	0:29:51	-11.8299	0.540257
0:34:15	-6.56191	-6.56191	-8.89506	0.243485	0:29:55	-11.8061	0.643778
0:34:19	-6.54718	-6.54718	-9.2952	0.248467	0:29:59	-11.7654	0.612903
0:34:23	-6.5315	-6.5315	-9.19342	0.304106	0:30:03	-11.8059	0.614349
0:34:27	-6.27204	-6.27204	-8.88054	0.189477	0:30:08	-11.6817	0.524331
0:34:32	-6.53938	-6.53938	-9.06144	0.284519	0:30:12	-11.763	0.548108
0:34:36	-6.38891	-6.38891	-9.08679	0.237166	0:30:16	-11.7082	0.664686
0:34:40	-6.4992	-6.4992	-9.02867	0.105967	0:30:20	-11.8254	0.714869
0:34:44	-6.24692	-6.24692	-9.09949	0.164684	0:30:24	-11.9287	0.626186
0:34:48	-6.57696	-6.57696	-8.93446	0.281209	0:30:28	-11.5539	0.564289
0:34:53	-6.55417	-6.55417	-9.08689	0.164093	0:30:32	-11.9311	0.632348
0:34:57	-6.69723	-6.69723	-9.24879	0.231279	0:30:36	-11.7397	0.497586
0:35:01	-6.47136	-6.47136	-9.20747	0.207502	0:30:40	-11.8494	0.618293
0:35:05	-6.33358	-6.33358	-8.98852	0.199222	0:30:44	-11.7035	0.63818
0:35:10	-6.56327	-6.56327	-9.01434	0.161717	0:30:48	-11.7941	0.579866
0:35:14	-6.75012	-6.75012	-9.19091	0.33502	0:30:53	-11.7767	0.541375
0:35:18	-6.61843	-6.61843	-9.22035	0.32557	0:30:57	-11.8795	0.597012
0:35:22	-6.52893	-6.52893	-9.22002	0.199252	0:31:01	-11.5717	0.556754
0:35:26	-6.34405	-6.34405	-9.13507	0.163202	0:31:05	-11.5922	0.512601
0:35:31	-6.33224	-6.33224	-9.35222	0.196388	0:31:09	-11.7865	0.592438
0:35:35	-6.66808	-6.66808	-9.04834	0.212423	0:31:13	-11.8763	0.573915
0:35:39	-6.65306	-6.65306	-9.31953	0.316538	0:31:18	-11.6102	0.491563
0:35:43	-6.65086	-6.65086	-9.25229	0.227923	0:31:22	-11.5846	0.642121
0:35:48	-6.74545	-6.74545	-9.36422	0.285287	0:31:26	-11.7298	0.611261
0:35:52	-6.78289	-6.78289	-9.21846	0.192599	0:31:30	-11.5345	0.553856
0:35:56	-6.51647	-6.51647	-9.17615	0.188305	0:31:34	-11.8605	0.50541
0:36:01	-6.57089	-6.57089	-9.42746	0.219017	0:31:38	-11.7184	0.620786
0:36:05	-6.62153	-6.62153	-9.08096	0.254348	0:31:42	-11.6388	0.647388
0:36:09	-6.45186	-6.45186	-9.44178	0.249052	0:31:47	-11.5679	0.691008
0:36:14	-6.43069	-6.43069	-9.10266	0.207686	0:31:51	-11.5987	0.655266
0:36:18	-6.54356	-6.54356	-9.23895	0.228562	0:31:55	-11.7659	0.696217
0:36:22	-6.62142	-6.62142	-9.37064	0.131464	0:31:59	-11.6335	0.573954
0:36:26	-6.64877	-6.64877	-9.21795	0.174231	0:32:03	-11.7347	0.565153
0:36:30	-6.61256	-6.61256	-9.0946	0.196166	0:32:07	-11.7934	0.604963
0:36:35	-6.54121	-6.54121	-9.29235	0.233638	0:32:11	-11.6209	0.674492
0:36:39	-6.69124	-6.69124	-9.29489	0.201745	0:32:15	-11.5919	0.615998
0:36:43	-6.66404	-6.66404	-9.33125	0.288095	0:32:19	-11.5986	0.703613
0:36:48	-6.37546	-6.37546	-9.22143	0.209534	0:32:24	-11.9079	0.681222
0:36:52	-6.81758	-6.81758	-9.25174	0.218331	0:32:28	-11.707	0.531415
0:36:56	-6.78514	-6.78514	-9.06946	0.197655	0:32:32	-11.7676	0.6285
0:37:01	-6.51661	-6.51661	-9.37209	0.219483	0:32:36	-11.7209	0.573549
0:37:05	-6.52609	-6.52609	-9.30837	0.150205	0:32:40	-11.5457	0.632377
0:37:09	-6.46585	-6.46585	-9.36523	0.243432	0:32:45	-11.5965	0.652636
0:37:14	-6.69961	-6.69961	-9.38777	0.173339	0:32:49	-11.8752	0.620355
0:37:18	-6.38189	-6.38189	-9.34498	0.192499	0:32:53	-11.4708	0.627491
0:37:23	-6.70038	-6.70038	-9.31414	0.220223	0:32:57	-11.8759	0.634898
0:37:27	-6.64593	-6.64593	-9.23584	0.279997	0:33:01	-11.8516	0.601745
0:37:31	-6.45451	-6.45451	-9.42423	0.211966	0:33:05	-11.8681	0.692708
0:37:35	-6.61474	-6.61474	-9.63265	0.252711	0:33:09	-11.6658	0.574972
0:37:40	-6.6678	-6.6678	-9.60119	0.255836	0:33:14	-11.5619	0.55646
0:37:44	-6.60194	-6.60194	-9.43148	0.304148	0:33:18	-11.5423	0.522479
0:37:49	-6.47029	-6.47029	-9.3361	0.243395	0:33:22	-11.7226	0.507876
0:37:53	-6.63131	-6.63131	-9.29175	0.220739	0:33:26	-11.7764	0.614951
0:37:57	-6.4616	-6.4616	-9.39216	0.243396	0:33:30	-11.8427	0.575283
0:38:02	-6.60371	-6.60371	-9.20855	0.205308	0:33:34	-11.9348	0.623812
0:38:06	-6.85927	-6.85927	-9.27176	0.21545	0:33:39	-11.6396	0.584634
0:38:10	-6.58502	-6.58502	-9.26961	0.273454	0:33:43	-11.8231	0.607733
0:38:14	-6.566	-6.566	-9.35006	0.279574	0:33:47	-11.433	0.630383
0:38:19	-6.51314	-6.51314	-9.28798	0.281304	0:33:51	-11.6204	0.604318
0:38:23	-6.68874	-6.68874	-9.15	0.319242	0:33:55	-11.7333	0.634086
0:38:27	-6.46096	-6.46096	-9.54187	0.214136	0:34:00	-11.6492	0.67372
0:38:32	-6.63866	-6.63866	-9.37084	0.268683	0:34:04	-11.3802	0.529312
0:38:36	-6.85515	-6.85515	-9.37689	0.118057	0:34:08	-11.745	0.654316
0:38:40	-6.63534	-6.63534	-9.46191	0.238742	0:34:12	-11.6054	0.57864
0:38:44	-6.72385	-6.72385	-9.45217	0.229153	0:34:16	-11.6321	0.631031
0:38:49	-6.74475	-6.74475	-9.61304	0.171206	0:34:21	-11.8348	0.613487
0:38:53	-6.50025	-6.50025	-9.25798	0.220954	0:34:25	-11.9501	0.641025
0:38:57	-6.64561	-6.64561	-9.41436	0.354252	0:34:29	-11.6638	0.656639
0:39:01	-6.46598	-6.46598	-9.61873	0.292794	0:34:33	-11.6477	0.64256
0:39:06	-6.77512	-6.77512	-9.43086	0.200324	0:34:37	-11.8182	0.614452
0:39:10	-6.60998	-6.60998	-9.38076	0.250414	0:34:42	-11.7808	0.683287
0:39:14	-6.60063	-6.60063	-9.32933	0.134314	0:34:46	-11.6932	0.620095
0:39:19	-7.20201	-7.20201	-9.54174	0.208271	0:34:50	-11.6888	0.611198
0:39:23	-6.63263	-6.63263	-9.59843	0.254798	0:34:54	-11.7828	0.501573
0:39:27	-6.53133	-6.53133	-9.37044	0.347455	0:34:58	-11.6719	0.665535
0:39:32	-6.59046	-6.59046	-9.52975	0.33838	0:35:02	-11.8317	0.676247
0:39:36	-6.73476	-6.73476	-9.58907	0.325958	0:35:06	-11.5573	0.585897
0:39:41	-6.76495	-6.76495	-9.5737	0.21335	0:35:11	-11.704	0.629758
0:39:45	-6.55522	-6.55522	-9.514	0.307719	0:35:15	-11.7304	0.532066
0:39:49	-6.25131	-6.25131	-9.40075	0.186892	0:35:19	-11.8302	0.502147
0:39:54	-6.47349	-6.47349	-9.62052	0.166133	0:35:23	-11.7918	0.68192
0:39:59	-6.55581	-6.55581	-9.46449	0.232986	0:35:26	-11.9407	0.609741
0:40:03	-6.42893	-6.42893	-9.38999	0.187686	0:35:30	-11.6663	0.663822
0:40:08	-6.29331	-6.29331	-9.37748	0.212971	0:35:34	-11.4789	0.693055
0:40:12	-6.83453	-6.83453	-9.65666	0.287073	0:35:38	-11.7359	0.643922
0:40:17	-6.30962	-6.30962	-9.61986	0.275124	0:35:42	-11.6398	0.64155
0:40:21	-6.52317	-6.52317	-9.60955	0.320875	0:35:46	-11.6118	0.640675
0:40:25	-6.32804	-6.32804	-9.60744	0.290848	0:35:51	-11.5206	0.615242
0:40:29	-6.33028	-6.33028	-9.32228	0.257566	0:35:55	-11.692	0.706581
0:40:34	-6.63851	-6.63851	-9.54692	0.308024	0:35:59	-11.7735	0.661469
0:40:38	-6.53492	-6.53492	-9.37921	0.263796	0:36:03	-11.7697	0.606297
0:40:42	-6.52151	-6.52151	-9.37935	0.198983	0:36:08	-11.6974	0.565585
0:40:47	-6.71782	-6.71782	-9.38889	0.270332	0:36:12	-11.7892	0.695095
0:40:51	-6.63334	-6.63334	-9.70966	0.291585	0:36:16	-11.8046	0.608142
0:40:55	-6.6327	-6.6327	-9.46436	0.212296	0:36:20	-11.5612	0.748317
0:41:00	-6.54453	-6.54453	-9.47556	0.281562	0:36:24	-11.8039	0.715582
0:41:05	-6.60171	-6.60171	-9.5376	0.313112	0:36:28	-11.7468	0.673968
0:41:09	-6.53808	-6.53808	-9.6819	0.298605	0:36:32	-11.7471	0.714523
0:41:13	-6.82314	-6.82314	-9.59207	0.28363	0:36:36	-11.7286	0.635557
0:41:18	-6.67447	-6.67447	-9.71664	0.31811	0:36:40	-11.803	0.640928
0:41:22	-6.7464	-6.7464	-9.52897	0.315191	0:36:44	-11.8663	0.613665
0:41:26	-6.65367	-6.65367	-9.63772	0.25497	0:36:48	-11.8618	0.637639
0:41:31	-6.46713	-6.46713	-9.55956	0.317446	0:36:53	-11.887	0.659088
0:41:35	-6.67725	-6.67725	-9.66247	0.287783	0:36:57	-11.8116	0.563799
0:41:40	-6.79093	-6.79093	-9.75017	0.330922	0:37:01	-11.6273	0.595941
0:41:44	-6.62713	-6.62713	-9.80649	0.377903	0:37:05	-11.6573	0.561167
0:41:49	-6.29793	-6.29793	-9.71855	0.282298	0:37:09	-11.7115	0.696117
0:41:53	-6.49823	-6.49823	-9.45881	0.333664	0:37:13	-11.5824	0.804329
0:41:58	-6.49764	-6.49764	-9.60657	0.286557	0:37:17	-11.701	0.576704
0:42:02	-6.63264	-6.63264	-9.94384	0.303754	0:37:21	-11.6882	0.664224
0:42:07	-6.73453	-6.73453	-9.3988	0.287109	0:37:25	-11.6306	0.614211
0:42:11	-6.79259	-6.79259	-9.5756	0.330413	0:37:29	-11.6781	0.607041
0:42:16	-6.58498	-6.58498	-9.46189	0.298477	0:37:33	-11.6439	0.635165
0:42:20	-6.67309	-6.67309	-9.69222	0.288563	0:37:38	-11.6234	0.67447
0:42:25	-6.53107	-6.53107	-9.6386	0.229979	0:37:42	-11.8101	0.638392
0:42:29	-6.7562	-6.7562	-9.73036	0.340683	0:37:46	-11.7221	0.612537
0:42:33	-6.4323	-6.4323	-9.58325	0.318283	0:37:50	-11.8116	0.688536
0:42:37	-6.48988	-6.48988	-9.65191	0.292355	0:37:54	-11.7976	0.655341
0:42:42	-6.35999	-6.35999	-9.68087	0.213747	0:37:59	-11.778	0.665505
0:42:46	-6.5492	-6.5492	-9.52317	0.243238	0:38:03	-11.7608	0.620819
0:42:50	-6.47703	-6.47703	-9.68421	0.210231	0:38:07	-11.8185	0.612514
0:42:55	-6.29156	-6.29156	-9.632	0.231351	0:38:11	-11.7624	0.664013
0:43:00	-6.92039	-6.92039	-9.6322	0.310759	0:38:15	-11.8166	0.6792
0:43:04	-6.61811	-6.61811	-9.77206	0.434009	0:38:19	-11.7377	0.694367
0:43:08	-6.57399	-6.57399	-9.77582	0.185257	0:38:23	-11.8109	0.620181
0:43:13	-6.69562	-6.69562	-9.94994	0.293469	0:38:28	-11.9433	0.691284
0:43:17	-6.74366	-6.74366	-9.73525	0.197854	0:38:32	-11.7795	0.774819
0:43:22	-6.31234	-6.31234	-9.89359	0.299647	0:38:36	-11.7253	0.614934
0:43:26	-6.42157	-6.42157	-9.79652	0.299627	0:38:40	-11.6164	0.671099
0:43:30	-6.51293	-6.51293	-9.64964	0.332794	0:38:44	-11.7994	0.689415
0:43:35	-6.53316	-6.53316	-9.92537	0.308891	0:38:48	-11.5052	0.713465
0:43:39	-6.58115	-6.58115	-9.58	0.289588	0:38:52	-11.7282	0.7477
0:43:43	-6.30938	-6.30938	-9.93929	0.324373	0:38:56	-11.7605	0.657343
0:43:48	-6.48728	-6.48728	-9.65934	0.265962	0:39:00	-11.7975	0.568273
0:43:52	-6.48075	-6.48075	-9.80976	0.23565	0:39:04	-11.7577	0.719464
0:43:56	-6.87914	-6.87914	-9.52559	0.273145	0:39:08	-12.0629	0.658018
0:44:01	-6.60841	-6.60841	-9.68074	0.4049	0:39:13	-11.9761	0.64618
0:44:05	-6.42219	-6.42219	-9.80471	0.253202	0:39:17	-11.8385	0.51982
0:44:09	-6.4887	-6.4887	-9.68739	0.289349	0:39:21	-11.8277	0.637644
0:44:13	-6.59056	-6.59056	-9.84773	0.328743	0:39:25	-11.7602	0.564776
0:44:18	-6.70217	-6.70217	-10.0189	0.358372	0:39:29	-11.8182	0.64186
0:44:22	-6.49935	-6.49935	-9.7292	0.272193	0:39:33	-11.7222	0.642622
0:44:26	-6.85764	-6.85764	-9.74338	0.285301	0:39:37	-11.7701	0.727181
0:44:30	-6.58097	-6.58097	-9.84412	0.314483	0:39:41	-11.7306	0.612977
0:44:35	-6.90055	-6.90055	-9.82257	0.367978	0:39:46	-11.7755	0.696425
0:44:39	-6.54256	-6.54256	-9.70855	0.338475	0:39:50	-11.4957	0.661536
0:44:44	-6.54487	-6.54487	-9.93623	0.237536	0:39:54	-11.6781	0.634277
0:44:48	-6.70414	-6.70414	-9.86248	0.344417	0:39:58	-11.6808	0.668766
0:44:52	-6.67139	-6.67139	-9.62168	0.306396	0:40:02	-11.8472	0.530596
0:44:57	-6.50196	-6.50196	-9.74204	0.251373	0:40:07	-11.6189	0.703503
0:45:01	-6.59897	-6.59897	-9.54036	0.24921	0:40:11	-11.8069	0.636609
0:45:06	-6.44369	-6.44369	-9.92345	0.285058	0:40:15	-11.5494	0.675623
0:45:10	-6.8138	-6.8138	-9.8761	0.315777	0:40:19	-11.6906	0.691067
0:45:14	-6.82501	-6.82501	-9.83678	0.297452	0:40:23	-11.6563	0.572712
0:45:19	-6.71905	-6.71905	-9.96229	0.365169	0:40:27	-11.9245	0.658463
0:45:23	-6.74094	-6.74094	-10.0173	0.300997	0:40:32	-11.7699	0.70702
0:45:28	-6.7387	-6.7387	-9.86542	0.298655	0:40:36	-11.798	0.733018
0:45:32	-6.51279	-6.51279	-9.98316	0.333164	0:40:40	-11.6377	0.666761
0:45:36	-6.55273	-6.55273	-10.069	0.23634	0:40:44	-11.6822	0.64361
0:45:41	-6.39666	-6.39666	-9.93474	0.245839	0:40:48	-11.6038	0.643119
0:45:45	-6.79522	-6.79522	-9.80761	0.347324	0:40:52	-11.5916	0.595024
0:45:50	-6.64113	-6.64113	-9.69425	0.383152	0:40:56	-11.9152	0.641743
0:45:54	-6.62496	-6.62496	-9.78938	0.401854	0:41:01	-11.6604	0.687677
0:45:59	-6.65473	-6.65473	-9.8974	0.379389	0:41:05	-11.8702	0.593001
0:46:03	-6.52125	-6.52125	-9.90589	0.290948	0:41:09	-11.6361	0.676607
0:46:08	-6.74174	-6.74174	-10.1114	0.328541	0:41:13	-11.6055	0.653562
0:46:12	-6.76739	-6.76739	-9.93001	0.347368	0:41:17	-11.8874	0.639464
0:46:17	-6.95218	-6.95218	-9.81485	0.35779	0:41:21	-11.6764	0.574513
0:46:21	-7.01512	-7.01512	-10.1378	0.312292	0:41:25	-11.8894	0.650057
0:46:25	-6.59309	-6.59309	-9.94505	0.319191	0:41:29	-11.7872	0.682275
0:46:29	-6.60129	-6.60129	-9.89791	0.395416	0:41:33	-11.9317	0.610688
0:46:33	-6.82541	-6.82541	-9.84862	0.321966	0:41:38	-11.6355	0.704718
0:46:38	-6.77147	-6.77147	-9.73646	0.329074	0:41:42	-12.055	0.681291
0:46:42	-6.9035	-6.9035	-9.79965	0.301439	0:41:46	-11.6778	0.598799
0:46:46	-6.51959	-6.51959	-9.94299	0.316631	0:41:50	-11.7531	0.672417
0:46:51	-6.72722	-6.72722	-9.87364	0.299663	0:41:54	-11.739	0.698758
0:46:55	-6.68075	-6.68075	-10.2751	0.282057	0:41:58	-11.6961	0.777112
0:46:59	-6.76792	-6.76792	-9.75246	0.248816	0:42:02	-11.7042	0.672852
0:47:04	-6.7279	-6.7279	-9.67526	0.37037	0:42:06	-11.7275	0.665085
0:47:08	-6.66996	-6.66996	-9.90126	0.303379	0:42:10	-11.8713	0.651168
0:47:13	-6.68021	-6.68021	-10.0238	0.401752	0:42:14	-11.6907	0.625889
0:47:18	-6.65252	-6.65252	-10.3491	0.323311	0:42:18	-11.8508	0.663974
0:47:22	-6.50785	-6.50785	-9.95501	0.26032	0:42:21	-11.751	0.636166
0:47:27	-6.75091	-6.75091	-9.79523	0.378668	0:42:25	-11.5588	0.685708
0:47:32	-6.75042	-6.75042	-9.92156	0.252636	0:42:29	-11.6325	0.680873
0:47:36	-6.47923	-6.47923	-10.0961	0.31661	0:42:33	-11.8771	0.676683
0:47:41	-6.50995	-6.50995	-9.85906	0.294717	0:42:37	-11.7068	0.717034
0:47:45	-6.493	-6.493	-9.99254	0.394623	0:42:41	-11.7725	0.689224
0:47:49	-6.622	-6.622	-9.92005	0.33699	0:42:44	-11.6202	0.632575
0:47:54	-6.70853	-6.70853	-10.0583	0.376318	0:42:48	-11.6842	0.753631
0:47:59	-6.66276	-6.66276	-10.0467	0.327537	0:42:53	-11.8889	0.707563
0:48:03	-6.67625	-6.67625	-10.1296	0.351234	0:42:58	-11.6187	0.654103
0:48:08	-6.81802	-6.81802	-9.98799	0.372192	0:43:02	-11.4489	0.703749
0:48:12	-6.53164	-6.53164	-9.99946	0.333481	0:43:06	-11.6909	0.663452
0:48:16	-6.72199	-6.72199	-9.81701	0.288222	0:43:11	-11.7987	0.7279
0:48:21	-6.61312	-6.61312	-10.015	0.347667	0:43:15	-11.6124	0.63004
0:48:26	-6.65788	-6.65788	-10.2323	0.339878	0:43:19	-11.5568	0.732874
0:48:31	-6.56651	-6.56651	-10	0.359163	0:43:24	-11.7602	0.713757
0:48:35	-6.36516	-6.36516	-10.0319	0.35695	0:43:28	-11.6954	0.721819
0:48:40	-6.91215	-6.91215	-9.95826	0.304197	0:43:33	-11.9678	0.656124
0:48:45	-6.71663	-6.71663	-9.77861	0.408458	0:43:37	-11.5375	0.600805
0:48:49	-6.89056	-6.89056	-9.84775	0.283912	0:43:42	-11.8808	0.682832
0:48:54	-6.72775	-6.72775	-10.1502	0.281161	0:43:46	-11.6012	0.624904
0:48:58	-6.81854	-6.81854	-10.0025	0.379101	0:43:50	-11.4391	0.722762
0:49:03	-6.56668	-6.56668	-10.2135	0.281829	0:43:55	-11.6959	0.662676
0:49:07	-6.6326	-6.6326	-9.80524	0.380375	0:43:59	-11.7728	0.566693
0:49:12	-6.62454	-6.62454	-10.0041	0.29959	0:44:04	-11.6319	0.694633
0:49:17	-6.78272	-6.78272	-10.1217	0.305866	0:44:09	-11.6438	0.70671
0:49:21	-6.81805	-6.81805	-9.84491	0.27824	0:44:13	-11.8398	0.644865
0:49:26	-6.70253	-6.70253	-9.9881	0.393208	0:44:18	-11.7889	0.682132
0:49:30	-6.6679	-6.6679	-10.0099	0.312064	0:44:23	-11.6102	0.731744
0:49:35	-6.83145	-6.83145	-10.0705	0.316602	0:44:28	-11.7724	0.674119
0:49:39	-6.74153	-6.74153	-10.181	0.323003	0:44:32	-11.7274	0.709062
0:49:43	-6.7517	-6.7517	-10.0418	0.328393	0:44:37	-12.0444	0.627999
0:49:48	-6.65206	-6.65206	-10.2281	0.34418	0:44:42	-11.9327	0.637007
0:49:53	-6.51679	-6.51679	-9.9451	0.309976	0:44:47	-11.8294	0.684836
0:49:57	-6.66668	-6.66668	-10.0916	0.366111	0:44:51	-11.7274	0.676107
0:50:01	-6.34467	-6.34467	-10.2592	0.453042	0:44:56	-11.6268	0.739713
0:50:06	-6.81115	-6.81115	-10.2717	0.30862	0:45:01	-11.6971	0.685407
0:50:10	-6.61663	-6.61663	-10.1238	0.361357	0:45:05	-11.7632	0.727451
0:50:14	-6.57533	-6.57533	-10.1087	0.39345	0:45:10	-11.7555	0.719007
0:50:19	-6.51163	-6.51163	-10.3978	0.328022	0:45:15	-11.7212	0.730551
0:50:23	-6.86477	-6.86477	-10.221	0.417626	0:45:19	-11.6559	0.481002
0:50:27	-6.66889	-6.66889	-10.2402	0.286364	0:45:24	-11.8395	0.603389
0:50:31	-6.91426	-6.91426	-10.0834	0.319434	0:45:29	-11.6046	0.691275
0:50:36	-6.6785	-6.6785	-10.0039	0.345558	0:45:33	-11.6594	0.636572
0:50:40	-6.58072	-6.58072	-10.0775	0.33781	0:45:38	-11.6199	0.735064
0:50:44	-6.77402	-6.77402	-10.1451	0.407615	0:45:42	-11.9288	0.64934
0:50:49	-6.80271	-6.80271	-10.2458	0.333634	0:45:47	-11.7988	0.657959
0:50:53	-6.6709	-6.6709	-10.1548	0.246346	0:45:52	-11.6265	0.748356
0:50:57	-6.78239	-6.78239	-10.3175	0.302595	0:45:57	-11.8204	0.747937
0:51:02	-6.58533	-6.58533	-10.2822	0.394884	0:46:01	-11.7088	0.694743
0:51:06	-6.33336	-6.33336	-10.1209	0.42677	0:46:06	-11.7982	0.682432
0:51:10	-6.39618	-6.39618	-10.2113	0.374082	0:46:11	-11.7713	0.722426
0:51:15	-6.37583	-6.37583	-10.3207	0.406655	0:46:15	-11.6662	0.677205
0:51:19	-6.38788	-6.38788	-10.0372	0.408475	0:46:20	-11.8671	0.72519
0:51:23	-6.40506	-6.40506	-10.1816	0.403917	0:46:25	-11.692	0.728668
0:51:28	-6.35959	-6.35959	-10.4024	0.27082	0:46:29	-11.8345	0.535122
0:51:32	-6.50622	-6.50622	-10.212	0.454043	0:46:34	-11.7589	0.620397
0:51:36	-6.15462	-6.15462	-10.223	0.373937	0:46:39	-11.6914	0.691591
0:51:40	-6.3142	-6.3142	-10.2132	0.394369	0:46:43	-11.8866	0.745373
0:51:45	-6.44101	-6.44101	-10.4148	0.28378	0:46:48	-11.4586	0.735915
0:51:49	-6.39735	-6.39735	-10.1512	0.495625	0:46:52	-11.6824	0.749761
0:51:53	-6.55363	-6.55363	-9.87344	0.325898	0:46:57	-11.7257	0.58559
0:51:57	-6.35623	-6.35623	-10.3169	0.352764	0:47:02	-11.6758	0.696726
0:52:02	-6.45732	-6.45732	-10.2555	0.352117	0:47:06	-11.6859	0.737228
0:52:06	-6.42401	-6.42401	-10.1822	0.328944	0:47:11	-11.818	0.598339
0:52:11	-6.44619	-6.44619	-10.2555	0.430274	0:47:15	-11.68	0.68093
0:52:15	-6.59136	-6.59136	-10.1761	0.40378	0:47:20	-11.8539	0.694196
0:52:20	-6.4749	-6.4749	-10.1611	0.484625	0:47:25	-11.8854	0.75762
0:52:24	-6.7209	-6.7209	-10.2669	0.490763	0:47:29	-11.7621	0.546865
0:52:28	-6.72346	-6.72346	-10.2243	0.414949	0:47:34	-11.7006	0.745063
0:52:33	-6.7721	-6.7721	-10.2537	0.468855	0:47:39	-11.7383	0.667103
0:52:37	-6.34807	-6.34807	-10.1797	0.509281	0:47:43	-11.7942	0.635574
0:52:42	-6.7211	-6.7211	-10.2693	0.406423	0:47:48	-11.6484	0.645966
0:52:46	-6.5378	-6.5378	-10.3369	0.31362	0:47:53	-11.675	0.755563
0:52:51	-6.45033	-6.45033	-10.2076	0.395876	0:47:57	-11.7956	0.626539
0:52:55	-6.753	-6.753	-10.0829	0.372579	0:48:02	-11.7526	0.781559
0:52:59	-6.42873	-6.42873	-10.1649	0.477529	0:48:06	-11.6463	0.629334
0:53:04	-6.31563	-6.31563	-10.1518	0.395996	0:48:11	-11.6407	0.656909
0:53:08	-6.66284	-6.66284	-10.125	0.387682	0:48:16	-11.6488	0.684833
0:53:13	-6.79882	-6.79882	-10.4458	0.488203	0:48:20	-11.832	0.734703
0:53:17	-6.42009	-6.42009	-10.1461	0.420588	0:48:25	-11.8509	0.661398
0:53:22	-6.55362	-6.55362	-10.2586	0.339709	0:48:30	-11.7201	0.646164
0:53:26	-6.55109	-6.55109	-10.415	0.358424	0:48:35	-11.9319	0.662557
0:53:31	-6.3371	-6.3371	-10.3542	0.39441	0:48:39	-11.6143	0.700744
0:53:35	-6.53385	-6.53385	-10.2749	0.428441	0:48:44	-11.6727	0.715598
0:53:40	-6.46106	-6.46106	-10.0524	0.441633	0:48:49	-11.7697	0.7672
0:53:44	-6.70045	-6.70045	-10.2445	0.449796	0:48:54	-11.6491	0.657051
0:53:48	-6.58508	-6.58508	-10.2663	0.351066	0:48:59	-11.8252	0.692408
0:53:53	-6.45102	-6.45102	-10.3397	0.367495	0:49:03	-11.6786	0.671293
0:53:57	-6.45196	-6.45196	-10.3085	0.451625	0:49:08	-11.8206	0.700785
0:54:02	-6.39642	-6.39642	-10.1249	0.368141	0:49:13	-11.5647	0.735982
0:54:06	-6.39085	-6.39085	-10.0804	0.383342	0:49:17	-11.9366	0.712882
0:54:11	-6.71426	-6.71426	-10.2688	0.428261	0:49:22	-11.8645	0.651135
0:54:15	-6.57311	-6.57311	-10.3322	0.391497	0:49:27	-11.5333	0.680518
0:54:20	-6.67824	-6.67824	-10.2115	0.407732	0:49:32	-11.5343	0.692386
0:54:24	-6.4017	-6.4017	-10.3113	0.447208	0:49:37	-11.8229	0.707114
0:54:29	-6.385	-6.385	-10.4767	0.403308	0:49:41	-11.8584	0.666652
0:54:33	-6.34584	-6.34584	-10.5089	0.441825	0:49:46	-11.7435	0.57808
0:54:38	-6.39433	-6.39433	-10.0302	0.446082	0:49:51	-11.5776	0.615603
0:54:42	-6.3042	-6.3042	-10.3972	0.387156	0:49:55	-11.698	0.658678
0:54:47	-6.49878	-6.49878	-10.42	0.535264	0:49:59	-11.8679	0.722679
0:54:51	-6.30873	-6.30873	-10.375	0.400362	0:50:03	-11.8362	0.719284
0:54:56	-6.05485	-6.05485	-10.2998	0.383319	0:50:07	-11.8638	0.684585
0:55:00	-6.30222	-6.30222	-10.269	0.252581	0:50:10	-11.6393	0.630357
0:55:04	-6.59249	-6.59249	-10.385	0.447645	0:50:14	-11.7545	0.672743
0:55:09	-6.243	-6.243	-10.3811	0.425726	0:50:18	-11.782	0.664681
0:55:13	-6.47817	-6.47817	-10.553	0.341029	0:50:22	-11.7147	0.681819
0:55:18	-6.32358	-6.32358	-10.4615	0.467936	0:50:25	-11.8286	0.743236
0:55:22	-6.3956	-6.3956	-10.2731	0.39582	0:50:29	-11.8829	0.638257
0:55:27	-6.41686	-6.41686	-10.3089	0.522071	0:50:33	-11.6153	0.67266
0:55:31	-6.45	-6.45	-10.2961	0.364991	0:50:37	-11.9639	0.607093
0:55:36	-6.4915	-6.4915	-10.4183	0.418253	0:50:42	-11.8309	0.648768
0:55:40	-6.37761	-6.37761	-10.2507	0.351828	0:50:46	-11.9101	0.710617
0:55:44	-6.53545	-6.53545	-10.3889	0.384132	0:50:50	-11.6071	0.692327
0:55:49	-6.35264	-6.35264	-10.5757	0.392366	0:50:54	-11.5919	0.771933
0:55:53	-6.63568	-6.63568	-10.3568	0.388089	0:50:59	-11.8981	0.736977
0:55:58	-6.55953	-6.55953	-10.5076	0.439695	0:51:03	-11.9946	0.754602
0:56:02	-6.14367	-6.14367	-10.048	0.361478	0:51:08	-11.7889	0.704132
0:56:07	-6.37107	-6.37107	-10.559	0.384543	0:51:12	-11.8658	0.700114
0:56:11	-6.18133	-6.18133	-10.5279	0.343009	0:51:17	-11.5885	0.688068
0:56:16	-6.40132	-6.40132	-10.2862	0.414111	0:51:21	-11.8159	0.736397
0:56:20	-6.60754	-6.60754	-10.2322	0.334939	0:51:26	-11.683	0.660324
0:56:25	-6.60283	-6.60283	-10.0912	0.383162	0:51:30	-11.644	0.586869
0:56:29	-6.65047	-6.65047	-10.1969	0.398267	0:51:35	-11.6794	0.721763
0:56:33	-6.45456	-6.45456	-10.2149	0.338928	0:51:39	-11.5636	0.719087
0:56:38	-6.5397	-6.5397	-10.2564	0.415007	0:51:44	-11.894	0.761533
0:56:42	-6.16503	-6.16503	-10.3471	0.410043	0:51:48	-11.4315	0.735099
0:56:47	-6.37832	-6.37832	-10.3175	0.499404	0:51:53	-11.8835	0.655418
0:56:51	-6.47618	-6.47618	-10.1893	0.394512	0:51:57	-11.7203	0.716054
0:56:56	-6.38137	-6.38137	-10.4521	0.420795	0:52:01	-11.4815	0.671653
0:57:00	-6.27527	-6.27527	-10.2501	0.420003	0:52:06	-11.525	0.690653
0:57:04	-6.41275	-6.41275	-10.2469	0.341924	0:52:10	-11.5364	0.616478
0:57:09	-6.84689	-6.84689	-10.2649	0.416963	0:52:15	-11.5445	0.707469
0:57:13	-6.26679	-6.26679	-10.3213	0.387875	0:52:19	-11.6501	0.726245
0:57:18	-6.28785	-6.28785	-10.4009	0.348453	0:52:24	-11.5123	0.704366
0:57:22	-6.21444	-6.21444	-10.4026	0.320727	0:52:29	-11.3442	0.730449
0:57:27	-6.39389	-6.39389	-10.2357	0.300051	0:52:33	-11.5833	0.747602
0:57:31	-6.28395	-6.28395	-9.943	0.363797	0:52:38	-11.6244	0.669555
0:57:35	-6.48193	-6.48193	-10.0958	0.381844	0:52:42	-11.4791	0.65592
0:57:40	-6.44547	-6.44547	-10.1175	0.509344	0:52:46	-11.6709	0.613713
0:57:45	-6.25862	-6.25862	-10.3168	0.389604	0:52:50	-11.4991	0.659431
0:57:49	-6.34598	-6.34598	-10.1478	0.507334	0:52:54	-11.5097	0.650196
0:57:54	-6.27059	-6.27059	-10.2921	0.385665	0:52:59	-11.5386	0.773103
0:57:58	-6.38995	-6.38995	-10.1717	0.419441	0:53:03	-11.5849	0.751818
0:58:03	-6.41868	-6.41868	-10.0358	0.392248	0:53:08	-11.3159	0.670428
0:58:08	-6.23319	-6.23319	-10.2615	0.444149	0:53:13	-11.634	0.584677
0:58:13	-6.16396	-6.16396	-10.2948	0.36959	0:53:17	-11.4874	0.678182
0:58:17	-6.27835	-6.27835	-10.0211	0.379551	0:53:22	-11.6098	0.713283
0:58:22	-6.38465	-6.38465	-10.1581	0.374609	0:53:26	-11.5314	0.548359
0:58:27	-6.26955	-6.26955	-10.0276	0.349724	0:53:30	-11.4488	0.684233
0:58:31	-6.32291	-6.32291	-10.2314	0.441066	0:53:35	-11.5975	0.60861
0:58:36	-6.36298	-6.36298	-9.90592	0.362263	0:53:39	-11.4345	0.713709
0:58:40	-6.43039	-6.43039	-10.0047	0.473143	0:53:43	-11.5307	0.867443
0:58:45	-5.95298	-5.95298	-10.1988	0.429748	0:53:48	-11.6739	0.656948
0:58:50	-6.40311	-6.40311	-10.0271	0.441002	0:53:52	-11.4666	0.717458
0:58:54	-6.25545	-6.25545	-10.0274	0.422853	0:53:56	-11.4792	0.720245
0:58:59	-6.04785	-6.04785	-9.91157	0.389476	0:54:00	-11.5235	0.629129
0:59:03	-6.31287	-6.31287	-9.80575	0.373229	0:54:05	-11.3253	0.675333
0:59:08	-5.99846	-5.99846	-10.1341	0.263609	0:54:10	-11.4618	0.676435
0:59:12	-6.08799	-6.08799	-10.0142	0.398119	0:54:14	-11.5083	0.707493
0:59:17	-6.36852	-6.36852	-10.0432	0.418274	0:54:19	-11.4932	0.644412
0:59:21	-6.29732	-6.29732	-10.2336	0.442728	0:54:23	-11.291	0.687351
0:59:26	-6.41476	-6.41476	-9.92724	0.441042	0:54:27	-11.5104	0.738326
0:59:31	-6.24362	-6.24362	-10.1102	0.409092	0:54:32	-11.5891	0.649362
0:59:35	-6.24551	-6.24551	-9.91447	0.411818	0:54:36	-11.4426	0.594376
0:59:40	-6.20801	-6.20801	-10.1742	0.451605	0:54:40	-11.503	0.728505
0:59:44	-6.10748	-6.10748	-9.8963	0.416467	0:54:44	-11.547	0.659719
0:59:49	-6.15495	-6.15495	-9.93019	0.402956	0:54:48	-11.3181	0.710303
0:59:53	-6.43823	-6.43823	-10.1359	0.334235	0:54:53	-11.3531	0.67516
0:59:58	-6.51383	-6.51383	-9.95691	0.426692	0:54:57	-11.2889	0.722176
1:00:03	-6.13796	-6.13796	-9.86567	0.437547	0:55:01	-11.5183	0.775853
1:00:07	-6.34679	-6.34679	-9.84588	0.419113	0:55:05	-11.5375	0.658356
1:00:12	-6.10805	-6.10805	-9.88151	0.351731	0:55:10	-11.5963	0.707376
1:00:16	-6.31572	-6.31572	-10.03	0.361703	0:55:14	-11.3056	0.743113
1:00:21	-6.10316	-6.10316	-9.99816	0.43925	0:55:18	-11.2562	0.639309
1:00:26	-6.2257	-6.2257	-9.70903	0.377	0:55:22	-11.5139	0.664258
1:00:30	-6.06864	-6.06864	-10.0532	0.489556	0:55:26	-11.3636	0.7343
1:00:35	-6.12536	-6.12536	-9.98171	0.479335	0:55:30	-11.5662	0.657497
1:00:39	-6.07328	-6.07328	-9.89206	0.348786	0:55:35	-11.2577	0.62835
1:00:44	-6.44466	-6.44466	-9.83312	0.478126	0:55:39	-11.1221	0.731536
1:00:49	-6.32845	-6.32845	-10.0658	0.381251	0:55:44	-11.5821	0.639383
1:00:53	-6.22135	-6.22135	-9.9007	0.440549	0:55:48	-11.3371	0.736943
1:00:58	-6.11184	-6.11184	-9.694	0.519961	0:55:53	-11.1897	0.663829
1:01:03	-6.3299	-6.3299	-9.95936	0.482598	0:55:57	-11.3447	0.701406
1:01:07	-6.27082	-6.27082	-9.85237	0.30966	0:56:02	-11.4117	0.663185
1:01:12	-5.93726	-5.93726	-9.87468	0.382187	0:56:07	-11.2659	0.658823
1:01:16	-6.13045	-6.13045	-9.83234	0.372452	0:56:11	-11.1336	0.772226
1:01:21	-6.4202	-6.4202	-9.95209	0.498627	0:56:16	-11.342	0.625023
1:01:26	-6.0687	-6.0687	-9.95587	0.443893	0:56:20	-11.4412	0.656888
1:01:30	-6.21512	-6.21512	-9.98521	0.4018	0:56:25	-11.1278	0.701047
1:01:34	-6.06483	-6.06483	-9.86418	0.448582	0:56:30	-11.4921	0.656411
1:01:39	-6.24263	-6.24263	-9.86419	0.366017	0:56:34	-11.2576	0.712134
1:01:43	-6.06911	-6.06911	-9.76544	0.41442	0:56:39	-11.2429	0.642104
1:01:48	-6.10377	-6.10377	-9.78759	0.34417	0:56:44	-11.432	0.673083
1:01:52	-6.37818	-6.37818	-9.69025	0.332906	0:56:48	-11.518	0.747361
1:01:57	-6.06614	-6.06614	-9.81504	0.348168	0:56:53	-11.2332	0.705927
1:02:01	-6.48038	-6.48038	-9.79305	0.466876	0:56:58	-11.2481	0.665681
1:02:06	-6.27444	-6.27444	-9.78159	0.418759	0:57:02	-11.2925	0.691928
1:02:11	-6.18933	-6.18933	-9.87704	0.434693	0:57:07	-11.3717	0.591322
1:02:15	-5.99679	-5.99679	-9.86208	0.362567	0:57:11	-11.2498	0.692789
1:02:20	-6.15436	-6.15436	-10.045	0.332935	0:57:16	-11.2339	0.709686
1:02:25	-6.10976	-6.10976	-9.78062	0.464787	0:57:20	-11.109	0.625199
1:02:29	-6.23961	-6.23961	-10.0853	0.40367	0:57:25	-11.5183	0.631984
1:02:34	-6.24763	-6.24763	-9.77697	0.365978	0:57:29	-11.3318	0.703905
1:02:39	-6.25668	-6.25668	-9.82911	0.399804	0:57:34	-11.2476	0.676569
1:02:44	-5.97686	-5.97686	-9.54316	0.4017	0:57:38	-11.135	0.72234
1:02:48	-6.21914	-6.21914	-9.74654	0.387875	0:57:43	-11.081	0.701377
1:02:53	-6.26308	-6.26308	-9.73388	0.385469	0:57:47	-11.6289	0.692711
1:02:58	-6.19524	-6.19524	-9.87346	0.361071	0:57:52	-11.3173	0.655403
1:03:03	-6.15809	-6.15809	-9.80047	0.341502	0:57:56	-11.1502	0.601158
1:03:07	-6.43491	-6.43491	-9.85084	0.523837	0:58:00	-11.3259	0.697535
1:03:12	-6.32746	-6.32746	-9.89294	0.442587	0:58:04	-11.215	0.67661
1:03:17	-5.95849	-5.95849	-9.79426	0.464668	0:58:08	-11.1668	0.634473
1:03:21	-6.1327	-6.1327	-9.92915	0.335945	0:58:11	-11.1733	0.61677
1:03:26	-6.10884	-6.10884	-9.65885	0.39741	0:58:15	-11.2892	0.735284
1:03:30	-6.09687	-6.09687	-9.86789	0.369599	0:58:19	-11.4493	0.659402
1:03:35	-6.17235	-6.17235	-9.81234	0.456332	0:58:23	-11.181	0.707564
1:03:40	-6.11541	-6.11541	-9.95699	0.388172	0:58:27	-11.3011	0.691159
1:03:45	-6.13293	-6.13293	-9.76073	0.457598	0:58:30	-11.2753	0.610237
1:03:49	-5.93682	-5.93682	-9.73522	0.403241	0:58:34	-11.0714	0.759562
1:03:54	-5.87336	-5.87336	-9.75001	0.368885	0:58:38	-11.2591	0.645737
1:03:59	-6.17433	-6.17433	-9.96549	0.476261	0:58:42	-11.1863	0.719346
1:04:04	-6.11896	-6.11896	-9.69695	0.356073	0:58:46	-11.2828	0.747242
1:04:08	-6.16942	-6.16942	-9.84026	0.379186	0:58:49	-11.2487	0.754585
1:04:13	-6.24119	-6.24119	-9.90361	0.366274	0:58:53	-11.2617	0.673864
1:04:18	-6.10942	-6.10942	-9.73798	0.353203	0:58:57	-11.1774	0.704081
1:04:22	-6.20492	-6.20492	-9.80848	0.423183	0:59:01	-11.333	0.70934
1:04:27	-6.00902	-6.00902	-9.99337	0.440531	0:59:05	-11.166	0.750825
1:04:32	-6.02807	-6.02807	-9.68393	0.358732	0:59:08	-11.0249	0.740732
1:04:37	-6.05768	-6.05768	-9.79341	0.477145	0:59:12	-11.4219	0.755965
1:04:42	-6.22816	-6.22816	-9.87316	0.363435	0:59:16	-11.2826	0.605588
1:04:47	-5.95452	-5.95452	-9.87818	0.360519	0:59:20	-11.4741	0.67151
1:04:51	-6.16818	-6.16818	-10.0452	0.435704	0:59:24	-11.2629	0.723293
1:04:56	-6.11232	-6.11232	-9.70385	0.389647	0:59:28	-11.2428	0.576657
1:05:01	-6.05053	-6.05053	-9.67345	0.412584	0:59:32	-11.1757	0.684162
1:05:05	-5.67541	-5.67541	-9.84423	0.410769	0:59:35	-11.4505	0.805035
1:05:10	-6.039	-6.039	-9.7079	0.354968	0:59:39	-11.1076	0.692766
1:05:15	-6.18742	-6.18742	-9.53693	0.37969	0:59:43	-11.1516	0.644759
1:05:19	-6.14922	-6.14922	-9.57457	0.421343	0:59:47	-11.1496	0.640147
1:05:24	-6.1437	-6.1437	-9.79432	0.352756	0:59:51	-11.0435	0.693868
1:05:28	-5.8649	-5.8649	-9.87496	0.384218	0:59:55	-11.2072	0.681076
1:05:32	-6.1869	-6.1869	-9.68803	0.502661	0:59:59	-11.2015	0.76083
1:05:37	-6.1	-6.1	-9.72991	0.391385	1:00:02	-11.2409	0.664559
1:05:42	-5.87507	-5.87507	-9.80549	0.379685	1:00:06	-11.0797	0.762521
1:05:46	-5.87562	-5.87562	-9.66507	0.353591	1:00:10	-11.2632	0.671104
1:05:51	-6.13613	-6.13613	-9.70617	0.434002	1:00:14	-11.2729	0.673631
1:05:55	-6.00477	-6.00477	-9.70702	0.328997	1:00:18	-11.1068	0.697389
1:06:00	-5.95838	-5.95838	-9.58951	0.409336	1:00:21	-11.3192	0.65128
1:06:05	-5.92333	-5.92333	-9.44163	0.378926	1:00:25	-11.0964	0.706217
1:06:10	-6.15492	-6.15492	-9.80529	0.396749	1:00:29	-11.0982	0.709087
1:06:14	-6.07997	-6.07997	-9.75641	0.453507	1:00:33	-11.222	0.612864
1:06:19	-5.99206	-5.99206	-9.54751	0.37881	1:00:37	-11.0652	0.640304
1:06:23	-6.2865	-6.2865	-9.67725	0.390729	1:00:40	-11.1041	0.668937
1:06:28	-5.98821	-5.98821	-9.59887	0.337689	1:00:44	-11.2077	0.663777
1:06:33	-5.97381	-5.97381	-9.83883	0.343369	1:00:48	-11.1677	0.726504
1:06:37	-6.1412	-6.1412	-9.59955	0.476793	1:00:52	-11.2222	0.680827
1:06:42	-6.24376	-6.24376	-9.80785	0.440393	1:00:56	-11.0105	0.709553
1:06:46	-6.09782	-6.09782	-9.7636	0.437076	1:01:00	-11.3006	0.688071
1:06:51	-6.17876	-6.17876	-9.81794	0.448471	1:01:04	-11.1491	0.678003
1:06:56	-5.95263	-5.95263	-9.71531	0.507423	1:01:07	-11.2113	0.739378
1:07:00	-6.26159	-6.26159	-9.76383	0.400614	1:01:11	-10.828	0.705832
1:07:05	-6.30056	-6.30056	-9.62427	0.474184	1:01:15	-10.8165	0.63597
1:07:10	-6.178	-6.178	-9.73478	0.438136	1:01:19	-11.0283	0.779829
1:07:14	-6.03498	-6.03498	-9.66627	0.356655	1:01:23	-11.3058	0.778268
1:07:19	-6.12124	-6.12124	-9.45328	0.370658	1:01:26	-10.9364	0.666041
1:07:23	-5.83326	-5.83326	-9.81159	0.391469	1:01:30	-11.0044	0.668334
1:07:28	-6.13546	-6.13546	-9.74154	0.451345	1:01:34	-11.1932	0.721437
1:07:32	-6.19398	-6.19398	-9.5348	0.457241	1:01:38	-10.9558	0.61639
1:07:37	-6.02763	-6.02763	-9.63767	0.39628	1:01:42	-11.0163	0.739073
1:07:41	-6.18912	-6.18912	-9.83489	0.523568	1:01:46	-11.1256	0.651779
1:07:46	-5.98571	-5.98571	-9.78965	0.481124	1:01:49	-11.0491	0.749839
1:07:50	-6.08093	-6.08093	-9.79244	0.422112	1:01:53	-11.0878	0.660164
1:07:54	-6.19483	-6.19483	-9.59714	0.427007	1:01:57	-10.8152	0.735947
1:07:59	-5.8683	-5.8683	-9.75229	0.349016	1:02:01	-11.0033	0.677126
1:08:03	-5.78138	-5.78138	-9.70247	0.379727	1:02:05	-11.2013	0.755135
1:08:07	-5.87661	-5.87661	-9.43169	0.405006	1:02:09	-11.0755	0.737712
1:08:12	-5.83143	-5.83143	-9.80326	0.39985	1:02:13	-11.0661	0.691325
1:08:16	-6.02375	-6.02375	-9.63815	0.375073	1:02:17	-11.0764	0.638675
1:08:20	-5.97784	-5.97784	-9.48676	0.426602	1:02:21	-10.8404	0.718966
1:08:24	-5.98069	-5.98069	-9.7646	0.408164	1:02:25	-10.9886	0.726187
1:08:28	-6.08497	-6.08497	-9.71843	0.52939	1:02:29	-11.1509	0.723108
1:08:32	-6.06315	-6.06315	-9.62724	0.414764	1:02:33	-11.368	0.718568
1:08:36	-5.99545	-5.99545	-9.69588	0.444027	1:02:37	-10.9778	0.740987
1:08:41	-6.05179	-6.05179	-9.5	0.443519	1:02:41	-11.0256	0.615709
1:08:45	-5.83264	-5.83264	-9.78496	0.434902	1:02:45	-11.0204	0.646424
1:08:49	-5.95592	-5.95592	-9.37396	0.419549	1:02:49	-11.1424	0.80431
1:08:53	-6.21606	-6.21606	-9.69992	0.351668	1:02:53	-11.0972	0.662724
1:08:57	-6.03413	-6.03413	-9.83738	0.429652	1:02:57	-10.8751	0.786766
1:09:01	-6.0298	-6.0298	-9.57546	0.474289	1:03:01	-11.177	0.729181
1:09:05	-5.93621	-5.93621	-9.61449	0.388286	1:03:05	-11.0261	0.712373
1:09:09	-5.94099	-5.94099	-9.63888	0.399585	1:03:09	-11.2293	0.671778
1:09:14	-5.90333	-5.90333	-9.56217	0.471497	1:03:13	-11.0483	0.728473
1:09:18	-5.95735	-5.95735	-9.39903	0.43019	1:03:17	-11.0749	0.664301
1:09:22	-5.82284	-5.82284	-9.48964	0.343274	1:03:21	-10.7457	0.701931
1:09:26	-6.08448	-6.08448	-9.63153	0.457261	1:03:25	-11.0558	0.699726
1:09:30	-5.87217	-5.87217	-9.50961	0.320035	1:03:28	-10.6989	0.724898
1:09:34	-5.83652	-5.83652	-9.68948	0.44232	1:03:32	-11.2458	0.67642
1:09:38	-6.03111	-6.03111	-9.48711	0.444355	1:03:36	-10.7886	0.72566
1:09:42	-5.87403	-5.87403	-9.69178	0.450116	1:03:40	-11.0246	0.741796
1:09:46	-5.80547	-5.80547	-9.68963	0.325586	1:03:44	-10.7626	0.752907
1:09:50	-5.92502	-5.92502	-9.88722	0.44977	1:03:48	-11.0492	0.706806
1:09:54	-5.74073	-5.74073	-9.46497	0.39115	1:03:52	-10.9831	0.676614
1:09:58	-6.0406	-6.0406	-9.61782	0.400476	1:03:56	-11.0542	0.63941
1:10:02	-6.01355	-6.01355	-9.72793	0.507054	1:04:00	-11.0204	0.665025
1:10:06	-5.77607	-5.77607	-9.60121	0.427565	1:04:04	-11.062	0.689696
1:10:10	-5.90085	-5.90085	-9.71296	0.375893	1:04:08	-11.1374	0.651994
1:10:14	-6.04985	-6.04985	-9.68465	0.413793	1:04:12	-10.9887	0.694939
1:10:18	-5.9077	-5.9077	-9.46119	0.432332	1:04:16	-11.0093	0.688945
1:10:23	-6.13605	-6.13605	-9.64797	0.446026	1:04:20	-10.9811	0.700233
1:10:27	-5.87328	-5.87328	-9.48321	0.500223	1:04:24	-11.1633	0.715006
1:10:31	-5.81538	-5.81538	-9.52363	0.376537	1:04:28	-10.9846	0.764937
1:10:35	-5.86206	-5.86206	-9.47375	0.45396	1:04:32	-10.9932	0.694569
1:10:39	-5.93492	-5.93492	-9.73906	0.272908	1:04:36	-10.9235	0.742128
1:10:43	-6.11686	-6.11686	-9.71468	0.438774	1:04:39	-10.847	0.661322
1:10:47	-6.10336	-6.10336	-9.55796	0.474223	1:04:43	-11.1279	0.651925
1:10:51	-5.81398	-5.81398	-9.64782	0.513319	1:04:47	-11.1983	0.738577
1:10:55	-6.0395	-6.0395	-9.58632	0.382136	1:04:51	-11.0778	0.700435
1:10:59	-6.08488	-6.08488	-9.46444	0.389695	1:04:55	-11.1058	0.681065
1:11:04	-5.95975	-5.95975	-9.56765	0.404184	1:04:59	-10.9156	0.671438
1:11:08	-5.61254	-5.61254	-9.6126	0.433892	1:05:03	-10.9738	0.685483
1:11:12	-5.93712	-5.93712	-9.49408	0.412928	1:05:07	-11.0356	0.69937
1:11:16	-5.97761	-5.97761	-9.55415	0.461202	1:05:11	-11.0031	0.733141
1:11:21	-5.795	-5.795	-9.42099	0.389119	1:05:15	-10.9999	0.765024
1:11:25	-5.88334	-5.88334	-9.6415	0.400006	1:05:19	-10.9185	0.723196
1:11:29	-5.68204	-5.68204	-9.61178	0.460754	1:05:23	-10.7942	0.681844
1:11:34	-5.84832	-5.84832	-9.63481	0.434699	1:05:27	-11.0394	0.741897
1:11:38	-5.94259	-5.94259	-9.71988	0.405772	1:05:31	-11.0595	0.755082
1:11:42	-5.9685	-5.9685	-9.56306	0.3763	1:05:35	-10.8803	0.700019
1:11:47	-5.75387	-5.75387	-9.47075	0.465296	1:05:39	-10.9311	0.608674
1:11:51	-5.8409	-5.8409	-9.56366	0.423705	1:05:43	-10.8121	0.586393
1:11:55	-6.14183	-6.14183	-9.68292	0.367092	1:05:47	-11.1594	0.655157
1:11:59	-6.05461	-6.05461	-9.39458	0.388285	1:05:50	-10.8483	0.692896
1:12:03	-5.7916	-5.7916	-9.72953	0.399763	1:05:54	-10.9578	0.717769
1:12:07	-6.06448	-6.06448	-9.68332	0.334761	1:05:58	-10.6854	0.758123
1:12:11	-5.92277	-5.92277	-9.5766	0.448848	1:06:02	-11.0383	0.818783
1:12:15	-6.11118	-6.11118	-9.54954	0.282783	1:06:06	-11.0529	0.700324
1:12:19	-5.65372	-5.65372	-9.5838	0.349545	1:06:10	-11.0421	0.669651
1:12:23	-6.09295	-6.09295	-9.53285	0.546758	1:06:13	-10.6559	0.711082
1:12:27	-5.8598	-5.8598	-9.54708	0.509425	1:06:17	-10.708	0.809952
1:12:32	-5.80216	-5.80216	-9.80431	0.355022	1:06:21	-10.7871	0.702312
1:12:36	-5.72683	-5.72683	-9.67189	0.461332	1:06:24	-10.8426	0.724827
1:12:40	-5.86526	-5.86526	-9.71923	0.359171	1:06:28	-10.8047	0.671684
1:12:44	-5.9365	-5.9365	-9.59731	0.377898	1:06:32	-10.9909	0.648
1:12:48	-5.95737	-5.95737	-9.4257	0.434707	1:06:36	-11.0401	0.750125
1:12:53	-5.92705	-5.92705	-9.47792	0.459581	1:06:39	-11.0205	0.620751
1:12:57	-5.75415	-5.75415	-9.59407	0.382927	1:06:43	-10.6986	0.827848
1:13:01	-5.87796	-5.87796	-9.5022	0.491962	1:06:47	-10.9125	0.728961
1:13:05	-5.87652	-5.87652	-9.50693	0.372482	1:06:50	-10.9276	0.693402
1:13:09	-5.73634	-5.73634	-9.56086	0.408411	1:06:54	-10.9698	0.706541
1:13:13	-5.8971	-5.8971	-9.61919	0.47726	1:06:58	-11.0733	0.772498
1:13:17	-5.99385	-5.99385	-9.57306	0.357568	1:07:02	-11.0122	0.702146
1:13:21	-6.02472	-6.02472	-9.48923	0.430296	1:07:06	-10.8599	0.741374
1:13:25	-5.77943	-5.77943	-9.55789	0.444342	1:07:10	-10.7374	0.713796
1:13:29	-5.79323	-5.79323	-9.33751	0.376723	1:07:14	-11.1673	0.673145
1:13:33	-5.80834	-5.80834	-9.55039	0.443219	1:07:18	-10.8442	0.665145
1:13:38	-5.82385	-5.82385	-9.43983	0.375805	1:07:22	-10.6891	0.727099
1:13:42	-5.93147	-5.93147	-9.53189	0.384486	1:07:26	-10.8542	0.747686
1:13:46	-5.61875	-5.61875	-9.45301	0.400548	1:07:30	-10.7724	0.650664
1:13:50	-5.95367	-5.95367	-9.69514	0.489243	1:07:34	-11.0094	0.727132
1:13:54	-6.15245	-6.15245	-9.39979	0.409355	1:07:38	-11.0333	0.65273
1:13:58	-5.63961	-5.63961	-9.59579	0.342235	1:07:42	-10.9499	0.619709
1:14:02	-5.83995	-5.83995	-9.44179	0.426569	1:07:46	-10.7742	0.7529
1:14:06	-5.79366	-5.79366	-9.5548	0.488446	1:07:50	-10.8371	0.616835
1:14:11	-5.92819	-5.92819	-9.1683	0.454331	1:07:53	-10.8283	0.659341
1:14:15	-5.94535	-5.94535	-9.71004	0.428873	1:07:57	-10.7954	0.74145
1:14:19	-5.82744	-5.82744	-9.48346	0.437475	1:08:01	-10.8637	0.672538
1:14:23	-5.88413	-5.88413	-9.42982	0.446415	1:08:05	-10.9666	0.726405
1:14:27	-5.79139	-5.79139	-9.37945	0.436064	1:08:09	-10.9486	0.724674
1:14:32	-5.79254	-5.79254	-9.47601	0.385748	1:08:13	-10.7194	0.674158
1:14:36	-5.81895	-5.81895	-9.28771	0.394345	1:08:16	-10.7784	0.7028
1:14:40	-5.66732	-5.66732	-9.38805	0.389896	1:08:20	-11.0205	0.70973
1:14:44	-6.08816	-6.08816	-9.26934	0.378335	1:08:23	-11.0528	0.757252
1:14:49	-5.69161	-5.69161	-9.73305	0.39622	1:08:27	-10.8177	0.584008
1:14:53	-5.86269	-5.86269	-9.52286	0.403366	1:08:31	-10.9342	0.80061
1:14:57	-5.9849	-5.9849	-9.2943	0.358971	1:08:34	-10.7136	0.75114
1:15:01	-5.79063	-5.79063	-9.53196	0.316322	1:08:38	-10.7116	0.691215
1:15:05	-6.02382	-6.02382	-9.52615	0.390574	1:08:42	-11.0313	0.637283
1:15:09	-5.67964	-5.67964	-9.31923	0.401226	1:08:46	-10.7183	0.734358
1:15:14	-5.67774	-5.67774	-9.27236	0.334986	1:08:49	-10.6986	0.739351
1:15:18	-5.9352	-5.9352	-9.48095	0.330832	1:08:53	-10.7388	0.752431
1:15:22	-5.99885	-5.99885	-9.27747	0.423947	1:08:57	-10.8412	0.707462
1:15:26	-5.85996	-5.85996	-9.28771	0.465046	1:09:01	-10.9646	0.685714
1:15:31	-5.6327	-5.6327	-9.41818	0.397774	1:09:04	-11.0082	0.74069
1:15:35	-5.67448	-5.67448	-9.49112	0.404945	1:09:08	-10.9085	0.724154
1:15:39	-5.99803	-5.99803	-9.2185	0.412404	1:09:12	-10.9632	0.701183
1:15:43	-5.84624	-5.84624	-9.38344	0.311927	1:09:15	-10.7946	0.726196
1:15:47	-5.83049	-5.83049	-9.43119	0.447977	1:09:19	-11.1102	0.774624
1:15:51	-5.74842	-5.74842	-9.37362	0.3511	1:09:22	-10.8937	0.685896
1:15:56	-5.82891	-5.82891	-9.46732	0.36918	1:09:26	-10.7202	0.788023
1:16:00	-5.724	-5.724	-9.49037	0.373748	1:09:30	-10.7119	0.732756
1:16:04	-5.74959	-5.74959	-9.39237	0.491889	1:09:33	-10.853	0.685882
1:16:08	-5.9609	-5.9609	-9.60179	0.402184	1:09:37	-11.0027	0.673329
1:16:13	-5.68584	-5.68584	-9.29651	0.419117	1:09:41	-10.7469	0.691049
1:16:17	-5.83401	-5.83401	-9.34666	0.403452	1:09:45	-11.0229	0.695276
1:16:21	-5.85328	-5.85328	-9.32064	0.404954	1:09:49	-10.6949	0.608943
1:16:25	-5.78681	-5.78681	-9.44597	0.314993	1:09:52	-10.7411	0.749471
1:16:29	-5.63301	-5.63301	-9.32212	0.510033	1:09:56	-11.0595	0.747555
1:16:33	-5.61405	-5.61405	-9.57203	0.388819	1:10:00	-10.8474	0.681196
1:16:37	-5.95639	-5.95639	-9.36568	0.406447	1:10:04	-10.763	0.764241
1:16:41	-5.61597	-5.61597	-9.38728	0.559359	1:10:08	-10.7915	0.689843
1:16:45	-5.79616	-5.79616	-9.24305	0.402298	1:10:12	-11.1361	0.63876
1:16:50	-6.06332	-6.06332	-9.56305	0.399432	1:10:16	-10.9256	0.728859
1:16:54	-5.78336	-5.78336	-9.28381	0.389207	1:10:20	-10.961	0.804902
1:16:58	-5.73328	-5.73328	-9.2818	0.473341	1:10:24	-11.0419	0.734518
1:17:02	-5.55376	-5.55376	-9.2602	0.404605	1:10:28	-10.9162	0.81152
1:17:07	-6.01135	-6.01135	-9.272	0.292727	1:10:31	-10.8965	0.631529
1:17:11	-5.6147	-5.6147	-9.30788	0.405228	1:10:35	-10.7142	0.725089
1:17:15	-5.81214	-5.81214	-9.56414	0.389124	1:10:39	-10.7355	0.816411
1:17:19	-6.0765	-6.0765	-9.46438	0.370681	1:10:43	-10.9803	0.73632
1:17:23	-5.66318	-5.66318	-9.39692	0.438278	1:10:47	-10.7307	0.720889
1:17:28	-5.80771	-5.80771	-9.5038	0.394442	1:10:50	-10.9819	0.780345
1:17:32	-5.82799	-5.82799	-9.32445	0.434232	1:10:54	-10.6172	0.707861
1:17:36	-5.94204	-5.94204	-9.44078	0.386884	1:10:58	-10.7211	0.588519
1:17:40	-5.75243	-5.75243	-9.56706	0.357949	1:11:02	-10.9031	0.752192
1:17:44	-5.63859	-5.63859	-9.27968	0.470355	1:11:06	-10.9803	0.786859
1:17:49	-5.86673	-5.86673	-9.51759	0.353015	1:11:10	-10.8308	0.698285
1:17:53	-5.84811	-5.84811	-9.41352	0.289229	1:11:14	-10.9629	0.656991
1:17:57	-5.70622	-5.70622	-9.2607	0.483388	1:11:17	-10.7829	0.615016
1:18:01	-5.46557	-5.46557	-9.29533	0.378272	1:11:21	-10.914	0.663395
1:18:06	-5.82813	-5.82813	-9.39066	0.398934	1:11:25	-11.0163	0.797824
1:18:10	-5.81842	-5.81842	-9.62557	0.354438	1:11:29	-11.0667	0.685164
1:18:14	-5.78068	-5.78068	-9.4228	0.362398	1:11:33	-10.8825	0.754403
1:18:18	-5.78466	-5.78466	-9.41698	0.379742	1:11:36	-10.6567	0.709523
1:18:23	-5.87284	-5.87284	-9.26819	0.432845	1:11:40	-10.7917	0.645669
1:18:27	-5.75448	-5.75448	-9.35301	0.512669	1:11:44	-10.8881	0.807247
1:18:31	-5.60031	-5.60031	-9.2953	0.311361	1:11:48	-10.7824	0.613322
1:18:35	-5.67033	-5.67033	-9.53477	0.408709	1:11:52	-10.4503	0.740611
1:18:39	-5.66246	-5.66246	-9.25399	0.364458	1:11:55	-10.7379	0.675499
1:18:44	-5.83843	-5.83843	-9.45129	0.340596	1:11:59	-10.884	0.71294
1:18:48	-5.87371	-5.87371	-9.35746	0.418414	1:12:03	-10.8752	0.828024
1:18:52	-5.68318	-5.68318	-9.5121	0.392518	1:12:07	-10.9102	0.681618
1:18:56	-5.78073	-5.78073	-9.31096	0.433901	1:12:10	-10.7609	0.657011
1:19:00	-5.66549	-5.66549	-9.27143	0.322529	1:12:14	-10.5653	0.697399
1:19:04	-5.94372	-5.94372	-9.21063	0.441525	1:12:18	-10.9635	0.728307
1:19:09	-5.6541	-5.6541	-9.37254	0.386779	1:12:22	-10.6837	0.710952
1:19:13	-5.73112	-5.73112	-9.28594	0.420707	1:12:26	-10.7326	0.628841
1:19:17	-5.80694	-5.80694	-9.32426	0.321037	1:12:30	-10.7917	0.697394
1:19:22	-5.70184	-5.70184	-9.35594	0.402956	1:12:34	-10.7642	0.702281
1:19:26	-5.79785	-5.79785	-9.3571	0.361945	1:12:38	-10.8213	0.67438
1:19:31	-5.63586	-5.63586	-9.41551	0.364377	1:12:42	-10.7329	0.726015
1:19:35	-5.72608	-5.72608	-9.63644	0.40303	1:12:45	-10.8131	0.727823
1:19:39	-5.7663	-5.7663	-9.15271	0.363417	1:12:49	-10.9377	0.690503
1:19:44	-5.74507	-5.74507	-9.44253	0.412051	1:12:53	-10.957	0.683521
1:19:48	-5.78051	-5.78051	-9.40582	0.383137	1:12:57	-10.5995	0.679451
1:19:52	-5.66158	-5.66158	-9.45747	0.380051	1:13:01	-10.9682	0.69331
1:19:56	-5.64686	-5.64686	-9.38976	0.464876	1:13:05	-10.6566	0.661558
1:20:01	-5.97606	-5.97606	-9.40827	0.344681	1:13:09	-10.734	0.717691
1:20:05	-5.63523	-5.63523	-9.17476	0.37618	1:13:13	-10.6422	0.652238
1:20:09	-5.62059	-5.62059	-9.27741	0.420646	1:13:17	-10.7492	0.735401
1:20:13	-5.68057	-5.68057	-9.51697	0.442483	1:13:21	-10.7235	0.817795
1:20:18	-5.66283	-5.66283	-9.19898	0.49652	1:13:25	-10.7736	0.799794
1:20:22	-5.68187	-5.68187	-9.35878	0.387999	1:13:29	-10.9126	0.712161
1:20:26	-5.7515	-5.7515	-9.30624	0.446456	1:13:33	-10.8237	0.647457
1:20:30	-5.59294	-5.59294	-9.45552	0.388441	1:13:38	-10.6877	0.767187
1:20:35	-5.64759	-5.64759	-9.25885	0.424756	1:13:42	-10.682	0.689114
1:20:39	-5.63595	-5.63595	-9.51851	0.327588	1:13:46	-10.8701	0.679647
1:20:43	-5.82507	-5.82507	-9.43561	0.435693	1:13:50	-10.8171	0.712175
1:20:48	-5.8202	-5.8202	-9.37311	0.528684	1:13:54	-10.9819	0.647328
1:20:52	-5.8125	-5.8125	-9.42408	0.458906	1:13:58	-10.9016	0.668443
1:20:56	-5.75305	-5.75305	-9.26497	0.461795	1:14:02	-10.6013	0.594791
1:21:01	-5.88952	-5.88952	-9.38879	0.280333	1:14:06	-10.8922	0.711353
1:21:05	-5.68471	-5.68471	-9.29298	0.422292	1:14:10	-10.9801	0.794385
1:21:09	-5.87266	-5.87266	-9.18933	0.491652	1:14:14	-10.757	0.770047
1:21:14	-5.95037	-5.95037	-9.33604	0.52485	1:14:17	-10.7633	0.686283
1:21:18	-5.59195	-5.59195	-9.36316	0.381872	1:14:21	-10.7592	0.724428
1:21:23	-5.745	-5.745	-9.16218	0.332352	1:14:25	-10.8632	0.630666
1:21:27	-5.74704	-5.74704	-9.44306	0.419788	1:14:29	-10.6172	0.755573
1:21:31	-5.58427	-5.58427	-9.21257	0.345974	1:14:33	-10.8009	0.707798
1:21:35	-5.74899	-5.74899	-9.15873	0.358303	1:14:37	-10.7645	0.808659
1:21:39	-5.63961	-5.63961	-9.28217	0.392938	1:14:41	-11.0865	0.746824
1:21:43	-5.71335	-5.71335	-9.547	0.34058	1:14:45	-10.8965	0.583418
1:21:48	-5.39728	-5.39728	-9.59693	0.397613	1:14:49	-10.693	0.685162
1:21:52	-5.67416	-5.67416	-9.53486	0.348968	1:14:53	-10.7976	0.75652
1:21:56	-5.86163	-5.86163	-9.13839	0.417766	1:14:57	-10.9935	0.696988
1:22:00	-5.74614	-5.74614	-9.36422	0.394483	1:15:01	-10.8003	0.751717
1:22:04	-5.45187	-5.45187	-9.37363	0.392198	1:15:05	-10.8934	0.70859
1:22:09	-5.85776	-5.85776	-9.19514	0.401848	1:15:09	-10.9368	0.644035
1:22:13	-5.92851	-5.92851	-9.06633	0.326088	1:15:13	-10.9027	0.595058
1:22:17	-5.71137	-5.71137	-9.1707	0.374622	1:15:17	-10.6437	0.746033
1:22:21	-5.75069	-5.75069	-9.21285	0.463982	1:15:21	-10.644	0.633776
1:22:25	-5.70089	-5.70089	-9.25084	0.420295	1:15:25	-10.9812	0.657812
1:22:30	-5.64687	-5.64687	-9.35979	0.368071	1:15:29	-10.7335	0.805506
1:22:34	-5.62765	-5.62765	-9.35148	0.469007	1:15:33	-10.5061	0.69793
1:22:38	-5.75517	-5.75517	-9.15403	0.40143	1:15:36	-10.9528	0.781335
1:22:43	-5.58317	-5.58317	-9.32764	0.367028	1:15:40	-10.7149	0.704903
1:22:47	-5.77137	-5.77137	-9.2024	0.464794	1:15:44	-10.8084	0.648749
1:22:51	-5.64058	-5.64058	-9.2539	0.460562	1:15:48	-10.9593	0.763595
1:22:56	-5.59703	-5.59703	-9.259	0.452153	1:15:53	-10.676	0.826113
1:23:00	-5.6654	-5.6654	-9.28294	0.368432	1:15:57	-10.7302	0.749928
1:23:04	-5.78451	-5.78451	-9.36064	0.434786	1:16:01	-10.5554	0.638156
1:23:09	-5.65565	-5.65565	-9.30635	0.449417	1:16:05	-10.8672	0.662509
1:23:13	-5.65739	-5.65739	-9.1392	0.460872	1:16:09	-10.7459	0.807723
1:23:17	-5.82102	-5.82102	-9.36906	0.315495	1:16:13	-10.8202	0.644897
1:23:22	-5.87987	-5.87987	-9.19418	0.361866	1:16:17	-10.8092	0.676158
1:23:26	-5.78203	-5.78203	-9.27749	0.437329	1:16:21	-10.8495	0.717406
1:23:30	-5.74002	-5.74002	-9.24062	0.414789	1:16:25	-10.713	0.744126
1:23:34	-5.83384	-5.83384	-9.20496	0.360004	1:16:28	-10.9833	0.677865
1:23:39	-5.76822	-5.76822	-9.26274	0.509703	1:16:32	-10.7166	0.665338
1:23:43	-5.58654	-5.58654	-9.36723	0.323498	1:16:36	-10.8832	0.757411
1:23:47	-5.66028	-5.66028	-9.5388	0.543033	1:16:40	-10.6905	0.680353
1:23:52	-5.4059	-5.4059	-9.28697	0.426686	1:16:44	-10.7455	0.761511
1:23:56	-5.75744	-5.75744	-9.24938	0.438055	1:16:48	-10.5456	0.713318
1:24:00	-5.68719	-5.68719	-9.12724	0.374795	1:16:52	-10.56	0.772205
1:24:05	-5.83874	-5.83874	-9.35865	0.409465	1:16:56	-10.8719	0.635826
1:24:09	-5.6521	-5.6521	-9.64082	0.494997	1:17:00	-10.4372	0.776014
1:24:13	-5.39646	-5.39646	-9.36399	0.426522	1:17:04	-10.6911	0.74123
1:24:17	-5.80759	-5.80759	-9.23951	0.495594	1:17:08	-10.7004	0.692122
1:24:22	-5.67495	-5.67495	-9.24984	0.455936	1:17:12	-10.654	0.666499
1:24:26	-5.61992	-5.61992	-9.51615	0.36952	1:17:16	-10.8223	0.746115
1:24:30	-5.8544	-5.8544	-9.17621	0.459224	1:17:20	-10.5308	0.756256
1:24:35	-5.75263	-5.75263	-9.2344	0.490762	1:17:24	-10.765	0.660975
1:24:39	-5.58666	-5.58666	-9.43265	0.461107	1:17:28	-10.8352	0.774316
1:24:44	-5.77995	-5.77995	-9.20143	0.493483	1:17:32	-10.9532	0.73225
1:24:48	-5.50155	-5.50155	-9.24713	0.459532	1:17:36	-10.878	0.73224
1:24:53	-5.97648	-5.97648	-9.40033	0.432252	1:17:40	-10.8256	0.671976
1:24:57	-5.4357	-5.4357	-9.24209	0.402381	1:17:44	-10.696	0.802754
1:25:01	-5.70679	-5.70679	-9.28293	0.408882	1:17:48	-10.7172	0.642527
1:25:06	-5.6514	-5.6514	-9.22661	0.403327	1:17:52	-10.919	0.686786
1:25:10	-5.64825	-5.64825	-9.27152	0.437558	1:17:56	-10.6526	0.648731
1:25:15	-5.74467	-5.74467	-9.25791	0.437601	1:18:01	-10.859	0.685636
1:25:19	-5.47914	-5.47914	-9.29348	0.48488	1:18:05	-10.8242	0.767492
1:25:23	-5.46935	-5.46935	-9.38844	0.445017	1:18:09	-10.5158	0.708286
1:25:28	-5.80081	-5.80081	-9.33829	0.454836	1:18:12	-10.699	0.667346
1:25:32	-5.53678	-5.53678	-9.36848	0.42359	1:18:16	-10.7096	0.657642
1:25:36	-5.73752	-5.73752	-9.24424	0.415011	1:18:20	-10.6997	0.726149
1:25:41	-5.76779	-5.76779	-9.50729	0.507003	1:18:24	-10.4651	0.712238
1:25:45	-5.90028	-5.90028	-9.27547	0.379468	1:18:28	-10.8367	0.656168
1:25:49	-5.46895	-5.46895	-9.18441	0.461179	1:18:32	-10.6048	0.653961
1:25:54	-5.72809	-5.72809	-9.32784	0.446762	1:18:36	-10.8119	0.59904
1:25:58	-6.02765	-6.02765	-9.17672	0.357205	1:18:40	-10.6313	0.728055
1:26:02	-5.795	-5.795	-9.09146	0.413435	1:18:44	-10.643	0.65584
1:26:06	-5.488	-5.488	-9.28665	0.416596	1:18:48	-10.7927	0.761571
1:26:10	-5.58016	-5.58016	-9.29463	0.378553	1:18:52	-10.4862	0.662294
1:26:15	-5.67053	-5.67053	-9.10587	0.412387	1:18:56	-10.5262	0.790352
1:26:19	-5.61121	-5.61121	-9.4121	0.505375	1:18:59	-10.6634	0.754691
1:26:23	-5.51322	-5.51322	-9.1422	0.38862	1:19:03	-10.6318	0.59426
1:26:27	-5.61526	-5.61526	-9.28306	0.418126	1:19:07	-10.7019	0.692113
1:26:32	-5.66728	-5.66728	-9.46891	0.429398	1:19:11	-10.5395	0.768762
1:26:36	-5.70202	-5.70202	-9.40662	0.412994	1:19:15	-10.7757	0.678449
1:26:40	-5.60888	-5.60888	-9.42927	0.386942	1:19:19	-10.6995	0.679212
1:26:44	-5.68318	-5.68318	-9.29891	0.421721	1:19:23	-10.6422	0.717994
1:26:49	-5.61819	-5.61819	-9.09736	0.357047	1:19:27	-10.7411	0.632123
1:26:53	-5.76808	-5.76808	-9.31842	0.339207	1:19:31	-10.4573	0.752178
1:26:57	-5.71551	-5.71551	-9.13962	0.494611	1:19:35	-10.8713	0.828649
1:27:02	-5.52216	-5.52216	-9.21488	0.455683	1:19:39	-10.6936	0.690661
1:27:06	-5.69538	-5.69538	-9.1922	0.464046	1:19:43	-10.762	0.688569
1:27:10	-5.75528	-5.75528	-9.41743	0.3533	1:19:47	-10.7709	0.768842
1:27:14	-5.5319	-5.5319	-9.16055	0.541154	1:19:51	-10.6276	0.738509
1:27:19	-5.50377	-5.50377	-9.42378	0.438389	1:19:55	-10.8787	0.637652
1:27:23	-5.64354	-5.64354	-9.19267	0.413201	1:19:59	-10.9229	0.736846
1:27:27	-5.74159	-5.74159	-9.26321	0.443584	1:20:03	-10.7863	0.776591
1:27:32	-5.63753	-5.63753	-9.21489	0.359392	1:20:07	-10.7533	0.714016
1:27:36	-5.45081	-5.45081	-9.20011	0.372633	1:20:11	-10.4515	0.765921
1:27:40	-5.59135	-5.59135	-9.23587	0.36292	1:20:16	-10.7934	0.738021
1:27:45	-5.6553	-5.6553	-9.18846	0.400173	1:20:20	-10.6351	0.761222
1:27:49	-5.47098	-5.47098	-9.27294	0.360367	1:20:24	-10.6351	0.696968
1:27:53	-5.70808	-5.70808	-9.06244	0.402888	1:20:28	-10.343	0.702703
1:27:58	-5.58719	-5.58719	-8.99764	0.422268	1:20:32	-10.9664	0.70312
1:28:02	-5.57045	-5.57045	-9.24055	0.359122	1:20:36	-10.8261	0.690397
1:28:07	-5.53266	-5.53266	-9.30264	0.424802	1:20:40	-10.8387	0.697133
1:28:11	-5.44676	-5.44676	-9.28315	0.386529	1:20:44	-10.7909	0.710343
1:28:15	-5.81412	-5.81412	-9.06203	0.527322	1:20:48	-10.5329	0.691272
1:28:20	-5.56671	-5.56671	-9.11494	0.418719	1:20:53	-10.7451	0.807041
1:28:24	-5.39886	-5.39886	-9.22259	0.458556	1:20:57	-10.8453	0.69111
1:28:28	-5.546	-5.546	-9.23535	0.430336	1:21:01	-10.6295	0.722957
1:28:33	-5.80893	-5.80893	-9.28147	0.45322	1:21:04	-10.9184	0.752775
1:28:37	-5.62944	-5.62944	-9.06785	0.423814	1:21:08	-10.6104	0.725229
1:28:42	-5.67341	-5.67341	-8.92761	0.450062	1:21:12	-10.7641	0.677678
1:28:46	-5.62532	-5.62532	-9.09638	0.342345	1:21:16	-10.7663	0.781422
1:28:51	-5.62761	-5.62761	-9.06486	0.446985	1:21:20	-10.564	0.773139
1:28:55	-5.55724	-5.55724	-9.09895	0.403722	1:21:24	-10.7231	0.683732
1:29:00	-5.42425	-5.42425	-9.03308	0.508384	1:21:28	-10.5165	0.676532
1:29:05	-5.82347	-5.82347	-9.24231	0.436807	1:21:32	-10.5306	0.680538
1:29:09	-5.66253	-5.66253	-8.93011	0.421631	1:21:36	-10.6398	0.6726
1:29:13	-5.25654	-5.25654	-9.2423	0.429322	1:21:40	-10.7292	0.782905
1:29:17	-5.519	-5.519	-9.00816	0.40638	1:21:44	-10.6138	0.705911
1:29:22	-5.67713	-5.67713	-9.08535	0.353767	1:21:48	-10.4099	0.703008
1:29:26	-5.54632	-5.54632	-9.11916	0.394549	1:21:52	-10.7185	0.700518
1:29:30	-5.74107	-5.74107	-9.2081	0.361572	1:21:56	-10.5363	0.729246
1:29:34	-5.7495	-5.7495	-9.10649	0.4036	1:22:00	-10.7627	0.720706
1:29:38	-5.46176	-5.46176	-9.02277	0.373986	1:22:04	-10.8214	0.889676
1:29:43	-5.59085	-5.59085	-9.0001	0.37468	1:22:08	-10.6268	0.710917
1:29:47	-5.59946	-5.59946	-9.03491	0.383793	1:22:12	-10.6388	0.704331
1:29:52	-5.751	-5.751	-9.20928	0.446776	1:22:16	-10.7591	0.731106
1:29:56	-5.70232	-5.70232	-9.13729	0.330991	1:22:20	-10.4977	0.735778
1:30:00	-5.6566	-5.6566	-9.3529	0.256442	1:22:24	-10.6502	0.84166
1:30:05	-5.71275	-5.71275	-9.0091	0.332956	1:22:28	-10.9389	0.676393
1:30:09	-5.47146	-5.47146	-8.87327	0.463572	1:22:32	-10.6328	0.773467
1:30:13	-5.59286	-5.59286	-9.09702	0.490534	1:22:36	-10.2505	0.654753
1:30:18	-5.47802	-5.47802	-9.01627	0.383826	1:22:40	-10.5557	0.726404
1:30:22	-5.58074	-5.58074	-9.32496	0.407104	1:22:44	-10.5113	0.723155
1:30:26	-5.50081	-5.50081	-9.24645	0.401716	1:22:48	-10.7706	0.722735
1:30:30	-5.43227	-5.43227	-9.31181	0.351137	1:22:52	-10.4212	0.755349
1:30:34	-5.54047	-5.54047	-9.29341	0.495263	1:22:56	-10.8719	0.752657
1:30:39	-5.25703	-5.25703	-8.99506	0.423365	1:23:00	-10.6233	0.690497
1:30:43	-5.44031	-5.44031	-9.25114	0.444048	1:23:04	-10.6873	0.676158
1:30:48	-5.62154	-5.62154	-9.3128	0.381801	1:23:08	-10.928	0.718011
1:30:52	-5.53294	-5.53294	-9.15223	0.413833	1:23:12	-10.7112	0.733776
1:30:56	-5.58231	-5.58231	-9.1725	0.409021	1:23:16	-10.5824	0.796911
1:31:00	-5.37326	-5.37326	-9.33311	0.437505	1:23:20	-10.6182	0.762747
1:31:04	-5.37447	-5.37447	-9.21917	0.320895	1:23:24	-10.8499	0.755167
1:31:08	-5.60301	-5.60301	-9.22265	0.489354	1:23:28	-10.7445	0.799264
1:31:12	-5.61963	-5.61963	-9.01942	0.322092	1:23:32	-10.5953	0.649752
1:31:16	-5.62374	-5.62374	-9.19935	0.352038	1:23:36	-10.9563	0.720274
1:31:21	-5.5245	-5.5245	-9.05487	0.449779	1:23:40	-10.6218	0.781221
1:31:25	-5.6886	-5.6886	-9.30852	0.397904	1:23:44	-10.6881	0.627607
1:31:29	-5.28598	-5.28598	-9.12324	0.411732	1:23:48	-10.7029	0.700993
1:31:33	-5.76729	-5.76729	-9.18677	0.373741	1:23:52	-10.6425	0.730725
1:31:37	-5.59239	-5.59239	-8.9973	0.346966	1:23:56	-10.3876	0.661716
1:31:41	-5.55455	-5.55455	-9.1709	0.311178	1:24:00	-10.7906	0.806161
1:31:45	-5.60063	-5.60063	-9.29437	0.403573	1:24:04	-10.6348	0.774832
1:31:49	-5.51592	-5.51592	-9.1922	0.394024	1:24:07	-10.5088	0.751487
1:31:54	-5.64361	-5.64361	-9.15978	0.505628	1:24:11	-10.5447	0.696632
1:31:59	-5.52824	-5.52824	-9.20645	0.407205	1:24:15	-10.8294	0.714862
1:32:03	-5.47718	-5.47718	-9.12326	0.462028	1:24:19	-10.6371	0.78992
1:32:08	-5.46203	-5.46203	-9.21199	0.384939	1:24:23	-10.7569	0.713363
1:32:12	-5.42653	-5.42653	-9.04828	0.407315	1:24:27	-10.4081	0.766831
1:32:16	-5.4613	-5.4613	-9.09742	0.384713	1:24:32	-10.6081	0.708055
1:32:20	-5.19642	-5.19642	-9.24777	0.381579	1:24:36	-10.5623	0.695878
1:32:25	-5.51608	-5.51608	-9.05293	0.397001	1:24:41	-10.7327	0.641621
1:32:29	-5.47484	-5.47484	-9.16631	0.405403	1:24:45	-10.7121	0.714835
1:32:33	-5.72072	-5.72072	-8.95176	0.357204	1:24:49	-10.7548	0.684207
1:32:38	-5.60457	-5.60457	-8.9137	0.415108	1:24:54	-10.4001	0.653449
1:32:42	-5.45499	-5.45499	-9.20766	0.3954	1:24:58	-10.6958	0.714651
1:32:46	-5.25671	-5.25671	-9.26432	0.457078	1:25:02	-10.4945	0.819132
1:32:51	-5.69026	-5.69026	-9.16955	0.361919	1:25:07	-10.7579	0.75696
1:32:55	-5.50436	-5.50436	-9.26545	0.44604	1:25:11	-10.5778	0.692252
1:32:59	-5.52484	-5.52484	-9.10495	0.437575	1:25:15	-10.3668	0.722677
1:33:04	-5.51251	-5.51251	-9.11205	0.327045	1:25:19	-10.4273	0.737152
1:33:08	-5.48559	-5.48559	-9.21514	0.361315	1:25:23	-10.7038	0.683393
1:33:13	-5.39156	-5.39156	-9.20444	0.38868	1:25:27	-10.715	0.746351
1:33:17	-5.56969	-5.56969	-9.3358	0.449396	1:25:31	-10.638	0.69488
1:33:21	-5.44297	-5.44297	-9.05646	0.432218	1:25:36	-10.5173	0.726694
1:33:26	-5.65611	-5.65611	-9.15574	0.3332	1:25:40	-10.7207	0.646217
1:33:30	-5.44424	-5.44424	-9.06449	0.394508	1:25:45	-10.7241	0.812334
1:33:35	-6.04271	-6.04271	-9.0516	0.426206	1:25:49	-10.275	0.70456
1:33:39	-5.50643	-5.50643	-9.08009	0.378202	1:25:54	-10.653	0.692224
1:33:44	-5.33614	-5.33614	-9.02708	0.474894	1:25:58	-10.5385	0.674666
1:33:48	-5.41418	-5.41418	-8.96793	0.448524	1:26:02	-10.6373	0.745112
1:33:53	-5.44755	-5.44755	-9.30553	0.402093	1:26:07	-10.7796	0.733069
1:33:57	-5.27642	-5.27642	-9.14532	0.483749	1:26:11	-10.7992	0.786684
1:34:02	-5.5958	-5.5958	-9.08289	0.444126	1:26:16	-10.5761	0.631605
1:34:06	-5.34745	-5.34745	-9.16161	0.458542	1:26:19	-10.7565	0.73008
1:34:11	-5.51755	-5.51755	-8.87174	0.38233	1:26:24	-10.7885	0.658993
1:34:15	-5.45264	-5.45264	-9.11769	0.384264	1:26:28	-10.549	0.824662
1:34:20	-5.29681	-5.29681	-9.3064	0.45126	1:26:33	-10.5832	0.768277
1:34:24	-5.25355	-5.25355	-9.07496	0.41731	1:26:37	-10.5907	0.665253
1:34:29	-5.61758	-5.61758	-8.89652	0.478898	1:26:42	-10.6189	0.798847
1:34:33	-5.59428	-5.59428	-9.0127	0.440397	1:26:46	-10.6408	0.642232
1:34:37	-5.50041	-5.50041	-9.35736	0.377994	1:26:51	-10.52	0.621881
1:34:42	-5.82009	-5.82009	-9.30273	0.449562	1:26:56	-10.693	0.70779
1:34:46	-5.61628	-5.61628	-8.83685	0.460775	1:27:00	-10.6855	0.715329
1:34:51	-5.61824	-5.61824	-9.1271	0.43944	1:27:05	-10.7244	0.733162
1:34:56	-5.16669	-5.16669	-8.97008	0.349155	1:27:09	-10.5985	0.776316
1:35:00	-5.49903	-5.49903	-9.07007	0.418494	1:27:14	-10.5996	0.785145
1:35:05	-5.61898	-5.61898	-9.14083	0.420773	1:27:18	-10.3816	0.790537
1:35:10	-5.44792	-5.44792	-9.20452	0.408737	1:27:23	-10.8244	0.719938
1:35:14	-5.37635	-5.37635	-9.12598	0.456362	1:27:28	-10.7173	0.675545
1:35:19	-5.49983	-5.49983	-9.02193	0.416294	1:27:32	-10.4865	0.758332
1:35:24	-5.4639	-5.4639	-9.01563	0.472628	1:27:37	-10.8027	0.74198
1:35:28	-5.41545	-5.41545	-9.13982	0.403546	1:27:41	-10.5518	0.720465
1:35:33	-5.66657	-5.66657	-9.02445	0.470219	1:27:46	-10.6321	0.678363
1:35:37	-5.66922	-5.66922	-8.95719	0.427282	1:27:51	-10.8763	0.804601
1:35:42	-5.57807	-5.57807	-9.19436	0.384702	1:27:55	-10.5847	0.641942
1:35:46	-5.6132	-5.6132	-9.26311	0.386512	1:27:59	-10.7075	0.690488
1:35:51	-5.508	-5.508	-8.98586	0.408752	1:28:03	-10.5553	0.674281
1:35:55	-5.55107	-5.55107	-8.87539	0.464763	1:28:07	-10.4212	0.848904
1:35:59	-5.45237	-5.45237	-8.95576	0.347448	1:28:11	-10.6817	0.741694
0:00:00					1:28:15	-10.7199	0.716517
0:00:04					1:28:19	-10.6056	0.762079
0:00:08					1:28:23	-10.6154	0.712347
0:00:13					1:28:27	-10.554	0.73045
0:00:17					1:28:31	-10.7626	0.77281
0:00:21					1:28:35	-10.5164	0.654422
0:00:26					1:28:39	-10.6089	0.809855
0:00:30					1:28:42	-10.7091	0.8009
0:00:34					1:28:46	-10.6755	0.665503
0:00:39					1:28:50	-10.8842	0.691739
0:00:43					1:28:54	-10.7015	0.743446
0:00:48					1:28:58	-10.5977	0.735036
0:00:52					1:29:02	-10.5207	0.76287
0:00:57					1:29:06	-10.7749	0.741156
0:01:01					1:29:10	-10.6079	0.737061
0:01:05					1:29:14	-10.7025	0.831264
0:01:10					1:29:18	-10.5593	0.733258
0:01:14					1:29:22	-10.693	0.765869
0:01:19					1:29:26	-10.4956	0.732548
0:01:23					1:29:30	-10.6158	0.73035
0:01:28					1:29:34	-10.5632	0.824724
0:01:32					1:29:37	-10.5205	0.739132
0:01:36					1:29:41	-10.5475	0.686773
0:01:41					1:29:45	-10.6828	0.759677
0:01:46					1:29:49	-10.7648	0.769654
0:01:50					1:29:53	-10.7824	0.747484
0:01:55					1:29:57	-10.4353	0.627064
0:01:59					1:30:01	-10.5048	0.637878
0:02:04					1:30:05	-10.7237	0.720529
0:02:08					1:30:09	-10.6649	0.865032
0:02:12					1:30:13	-10.3797	0.747433
0:02:17					1:30:17	-10.7675	0.764506
0:02:21					1:30:21	-10.619	0.849183
0:02:26					1:30:25	-10.6597	0.785566
0:02:30					1:30:29	-10.8716	0.805507
0:02:35					1:30:33	-10.6251	0.715952
0:02:39					1:30:37	-10.1579	0.646091
0:02:44					1:30:41	-10.5222	0.705715
0:02:48					1:30:45	-10.3192	0.757088
0:02:53					1:30:48	-10.8387	0.709896
0:02:57					1:30:52	-10.6608	0.705143
0:03:02					1:30:56	-10.7589	0.757006
0:03:06					1:31:00	-10.7117	0.752241
0:03:11					1:31:04	-10.5569	0.798944
0:03:15					1:31:08	-10.475	0.765076
0:03:20					1:31:12	-10.8514	0.782417
0:03:24					1:31:16	-10.6304	0.766805
0:03:29					1:31:20	-10.5577	0.757057
0:03:33					1:31:24	-10.6656	0.729916
0:03:38					1:31:28	-10.4036	0.721387
0:03:42					1:31:32	-10.6215	0.698882
0:03:46					1:31:36	-10.7357	0.791746
0:03:51					1:31:40	-10.7057	0.766193
0:03:55					1:31:44	-10.6136	0.729161
0:03:59					1:31:48	-10.4767	0.698929
0:04:03					1:31:52	-10.5209	0.773527
0:04:08					1:31:55	-10.3798	0.74791
0:04:12					1:31:59	-10.8265	0.73367
0:04:16					1:32:03	-10.4553	0.80854
0:04:21					1:32:07	-10.7378	0.650956
0:04:25					1:32:11	-10.6344	0.690342
0:04:29					1:32:15	-10.433	0.680009
0:04:34					1:32:19	-10.4003	0.759225
0:04:38					1:32:23	-10.5473	0.799199
0:04:43					1:32:27	-10.7104	0.760122
0:04:47					1:32:31	-10.5057	0.700103
0:04:51					1:32:35	-10.6128	0.719812
0:04:55					1:32:39	-10.4377	0.919147
0:05:00					1:32:43	-10.4536	0.796239
0:05:04					1:32:46	-10.8823	0.741446
0:05:08					1:32:50	-10.6282	0.732294
0:05:13					1:32:54	-10.7005	0.735093
0:05:17					1:32:58	-10.7123	0.748858
0:05:21					1:33:02	-10.6405	0.732577
0:05:25					1:33:06	-10.515	0.758403
0:05:30					1:33:10	-10.5001	0.742464
0:05:34					1:33:14	-10.585	0.820694
0:05:39					1:33:18	-10.4893	0.6861
0:05:43					1:33:22	-10.496	0.762304
0:05:47					1:33:26	-10.8335	0.685292
0:05:52					1:33:30	-10.7591	0.769026
0:05:56					1:33:34	-10.3027	0.750048
0:06:01					1:33:37	-10.5525	0.784902
0:06:05					1:33:42	-10.4375	0.758246
0:06:09					1:33:45	-10.6139	0.765588
0:06:13					1:33:49	-10.6777	0.795511
0:06:18					1:33:53	-10.7957	0.665193
0:06:22					1:33:57	-10.4584	0.774439
0:06:26					1:34:01	-10.7415	0.74614
0:06:30					1:34:05	-10.6146	0.788652
0:06:35					1:34:09	-10.6488	0.7981
0:06:39					1:34:13	-10.6126	0.70689
0:06:43					1:34:17	-10.406	0.732322
0:06:47					1:34:20	-10.5604	0.699663
0:06:51					1:34:24	-10.518	0.652004
0:06:55					1:34:28	-10.3851	0.860667
0:06:59					1:34:32	-10.4491	0.774691
0:07:03					1:34:36	-10.61	0.69709
0:07:07					1:34:40	-10.804	0.718513
0:07:11					1:34:44	-10.5836	0.709374
0:07:15					1:34:47	-10.4758	0.711649
0:07:19					1:34:51	-10.4449	0.74347
0:07:23					1:34:55	-10.6147	0.720779
0:07:27					1:34:59	-10.7407	0.760581
0:07:31					1:35:03	-10.4226	0.758525
0:07:35					1:35:07	-10.6686	0.696084
0:07:39					1:35:11	-10.5368	0.752527
0:07:43					1:35:15	-10.6012	0.694144
0:07:47					1:35:19	-10.461	0.788984
0:07:52					1:35:22	-10.5155	0.700033
0:07:55					1:35:26	-10.5621	0.675593
0:07:59					1:35:30	-10.4492	0.744524
0:08:03					1:35:34	-10.4504	0.753605
0:08:07					1:35:38	-10.8236	0.836712
0:08:11					1:35:42	-10.2626	0.782059
0:08:15					1:35:46	-10.4611	0.651674
0:08:18					1:35:50	-10.3362	0.802928
0:08:22					1:35:54	-10.5025	0.749819
0:08:26					1:35:58	-10.455	0.82318
0:08:30
0:08:33
0:08:37
0:08:41
0:08:45
0:08:48
0:08:52
0:08:56
0:09:00
0:09:03
0:09:07
0:09:11
0:09:15
0:09:19
0:09:23
0:09:27
0:09:30
0:09:34
0:09:38
0:09:42
0:09:46
0:09:50
0:09:54
0:09:57
0:10:01
0:10:05
0:10:09
0:10:12
0:10:17
0:10:20
0:10:24
0:10:28
0:10:32
0:10:36
0:10:40
0:10:44
0:10:48
0:10:52
0:10:56
0:10:59
0:11:03
0:11:07
0:11:11
0:11:15
0:11:19
0:11:23
0:11:27
0:11:30
0:11:34
0:11:38
0:11:42
0:11:45
0:11:49
0:11:53
0:11:57
0:12:00
0:12:04
0:12:08
0:12:12
0:12:15
0:12:19
0:12:23
0:12:27
0:12:31
0:12:35
0:12:39
0:12:43
0:12:47
0:12:51
0:12:54
0:12:58
0:13:02
0:13:06
0:13:10
0:13:14
0:13:18
0:13:22
0:13:25
0:13:29
0:13:33
0:13:37
0:13:41
0:13:45
0:13:48
0:13:52
0:13:56
0:14:00
0:14:04
0:14:08
0:14:12
0:14:16
0:14:20
0:14:24
0:14:27
0:14:31
0:14:35
0:14:39
0:14:43
0:14:47
0:14:50
0:14:54
0:14:58
0:15:02
0:15:06
0:15:10
0:15:14
0:15:18
0:15:22
0:15:26
0:15:30
0:15:34
0:15:38
0:15:41
0:15:45
0:15:49
0:15:53
0:15:57
0:16:01
0:16:05
0:16:09
0:16:13
0:16:17
0:16:21
0:16:25
0:16:29
0:16:33
0:16:37
0:16:41
0:16:45
0:16:50
0:16:54
0:16:58
0:17:02
0:17:06
0:17:10
0:17:14
0:17:18
0:17:21
0:17:25
0:17:29
0:17:33
0:17:37
0:17:41
0:17:45
0:17:49
0:17:53
0:17:57
0:18:01
0:18:05
0:18:09
0:18:13
0:18:17
0:18:21
0:18:26
0:18:30
0:18:34
0:18:38
0:18:42
0:18:46
0:18:50
0:18:55
0:18:59
0:19:03
0:19:07
0:19:12
0:19:16
0:19:20
0:19:24
0:19:28
0:19:33
0:19:37
0:19:41
0:19:45
0:19:49
0:19:54
0:19:58
0:20:02
0:20:06
0:20:10
0:20:14
0:20:18
0:20:22
0:20:26
0:20:30
0:20:34
0:20:38
0:20:42
0:20:46
0:20:50
0:20:55
0:20:59
0:21:03
0:21:07
0:21:11
0:21:15
0:21:19
0:21:24
0:21:28
0:21:32
0:21:36
0:21:39
0:21:43
0:21:47
0:21:51
0:21:54
0:21:58
0:22:01
0:22:05
0:22:09
0:22:12
0:22:16
0:22:19
0:22:23
0:22:26
0:22:30
0:22:34
0:22:37
0:22:41
0:22:44
0:22:48
0:22:52
0:22:55
0:22:59
0:23:03
0:23:07
0:23:11
0:23:15
0:23:18
0:23:22
0:23:26
0:23:30
0:23:34
0:23:38
0:23:42
0:23:46
0:23:50
0:23:54
0:23:59
0:24:04
0:24:09
0:24:14
0:24:18
0:24:23
0:24:28
0:24:33
0:24:38
0:24:43
0:24:48
0:24:53
0:24:58
0:25:03
0:25:07
0:25:12
0:25:16
0:25:21
0:25:26
0:25:31
0:25:35
0:25:39
0:25:43
0:25:47
0:25:51
0:25:56
0:26:00
0:26:03
0:26:07
0:26:11
0:26:15
0:26:19
0:26:23
0:26:27
0:26:31
0:26:35
0:26:39
0:26:43
0:26:47
0:26:51
0:26:56
0:27:00
0:27:04
0:27:08
0:27:13
0:27:17
0:27:21
0:27:25
0:27:29
0:27:34
0:27:38
0:27:42
0:27:47
0:27:51
0:27:55
0:27:59
0:28:04
0:28:08
0:28:12
0:28:16
0:28:20
0:28:25
0:28:29
0:28:33
0:28:37
0:28:41
0:28:45
0:28:49
0:28:53
0:28:58
0:29:02
0:29:06
0:29:10
0:29:14
0:29:19
0:29:23
0:29:27
0:29:31
0:29:35
0:29:39
0:29:43
0:29:47
0:29:51
0:29:55
0:29:59
0:30:03
0:30:08
0:30:12
0:30:16
0:30:20
0:30:24
0:30:28
0:30:32
0:30:36
0:30:40
0:30:44
0:30:48
0:30:53
0:30:57
0:31:01
0:31:05
0:31:09
0:31:13
0:31:18
0:31:22
0:31:26
0:31:30
0:31:34
0:31:38
0:31:42
0:31:47
0:31:51
0:31:55
0:31:59
0:32:03
0:32:07
0:32:11
0:32:15
0:32:19
0:32:24
0:32:28
0:32:32
0:32:36
0:32:40
0:32:45
0:32:49
0:32:53
0:32:57
0:33:01
0:33:05
0:33:09
0:33:14
0:33:18
0:33:22
0:33:26
0:33:30
0:33:34
0:33:39
0:33:43
0:33:47
0:33:51
0:33:55
0:34:00
0:34:04
0:34:08
0:34:12
0:34:16
0:34:21
0:34:25
0:34:29
0:34:33
0:34:37
0:34:42
0:34:46
0:34:50
0:34:54
0:34:58
0:35:02
0:35:06
0:35:11
0:35:15
0:35:19
0:35:23
0:35:26
0:35:30
0:35:34
0:35:38
0:35:42
0:35:46
0:35:51
0:35:55
0:35:59
0:36:03
0:36:08
0:36:12
0:36:16
0:36:20
0:36:24
0:36:28
0:36:32
0:36:36
0:36:40
0:36:44
0:36:48
0:36:53
0:36:57
0:37:01
0:37:05
0:37:09
0:37:13
0:37:17
0:37:21
0:37:25
0:37:29
0:37:33
0:37:38
0:37:42
0:37:46
0:37:50
0:37:54
0:37:59
0:38:03
0:38:07
0:38:11
0:38:15
0:38:19
0:38:23
0:38:28
0:38:32
0:38:36
0:38:40
0:38:44
0:38:48
0:38:52
0:38:56
0:39:00
0:39:04
0:39:08
0:39:13
0:39:17
0:39:21
0:39:25
0:39:29
0:39:33
0:39:37
0:39:41
0:39:46
0:39:50
0:39:54
0:39:58
0:40:02
0:40:07
0:40:11
0:40:15
0:40:19
0:40:23
0:40:27
0:40:32
0:40:36
0:40:40
0:40:44
0:40:48
0:40:52
0:40:56
0:41:01
0:41:05
0:41:09
0:41:13
0:41:17
0:41:21
0:41:25
0:41:29
0:41:33
0:41:38
0:41:42
0:41:46
0:41:50
0:41:54
0:41:58
0:42:02
0:42:06
0:42:10
0:42:14
0:42:18
0:42:21
0:42:25
0:42:29
0:42:33
0:42:37
0:42:41
0:42:44
0:42:48
0:42:53
0:42:58
0:43:02
0:43:06
0:43:11
0:43:15
0:43:19
0:43:24
0:43:28
0:43:33
0:43:37
0:43:42
0:43:46
0:43:50
0:43:55
0:43:59
0:44:04
0:44:09
0:44:13
0:44:18
0:44:23
0:44:28
0:44:32
0:44:37
0:44:42
0:44:47
0:44:51
0:44:56
0:45:01
0:45:05
0:45:10
0:45:15
0:45:19
0:45:24
0:45:29
0:45:33
0:45:38
0:45:42
0:45:47
0:45:52
0:45:57
0:46:01
0:46:06
0:46:11
0:46:15
0:46:20
0:46:25
0:46:29
0:46:34
0:46:39
0:46:43
0:46:48
0:46:52
0:46:57
0:47:02
0:47:06
0:47:11
0:47:15
0:47:20
0:47:25
0:47:29
0:47:34
0:47:39
0:47:43
0:47:48
0:47:53
0:47:57
0:48:02
0:48:06
0:48:11
0:48:16
0:48:20
0:48:25
0:48:30
0:48:35
0:48:39
0:48:44
0:48:49
0:48:54
0:48:59
0:49:03
0:49:08
0:49:13
[truncated: 1,871 more rows]

## Sheet: Figura 4b, bottom panel
∆F				∆D
Tse5wt	Tse5D1141A	Tse5ΔCT		Tse5wt	Tse5D1141A	Tse5ΔCT
-5.51242	-10.4822	-7.38131		0.426626	0.742466	0.375671
-5.05064	-10.8739	-10.7118		0.520045	0.763482	0.295334
-5.23667	-13.27	-8.41736		0.420637	0.67	0.480594

## Sheet: Figure 4c 
∆F7	∆D7	∆F7	∆D7	∆F7	∆D7
	Tse5wt		Tse5D1141A		Tse5∆CT
0	0	0	0
0.149104	0.0855449	0.0191233	-0.0625963	0	0
-0.192697	0.031522	-0.137549	-0.07997	0.154768	-0.0296208
0.0140474	-0.03063	-0.027453	0.0258811	-0.0121047	0.00340859
0.0289772	-0.0640402	0.14897	-0.153585	0.0203677	-0.0959399
0.01483	0.00853083	0.110522	-0.022315	-0.0608415	-0.0295625
-0.0667248	-0.107195	-0.186488	-0.0953593	0.105205	0.00599135
0.146046	-0.06038	-0.510829	-0.131524	0.186637	-0.111287
-0.190475	-0.0334926	-0.0295682	-0.0742462	0.0773225	-0.0526159
-0.171368	-0.0140994	0.040612	0.0777269	-0.197587	-0.0685487
0.0960866	-0.0801162	-0.252206	-0.0190273	0.253479	0.0574938
-0.214495	-0.0991174	-0.183019	-0.0038376	-0.0850199	-0.0877163
-0.0075599	-0.0322236	-0.150366	-0.12758	-0.114411	0.0239518
-0.180365	-0.0282128	-0.18608	-0.0743084	0.208835	-0.07001
-0.144931	-0.0057234	-0.119235	-0.0809981	0.0363024	-0.0350132
-0.285326	-0.0576666	-0.138169	-0.180399	0.361003	-0.09139
-0.212213	-0.0745555	-0.120819	-0.0655356	0.0466371	-0.0694082
-0.152548	-0.0214775	-0.207134	-0.0970314	-0.15897	-0.0651695
-0.10533	-0.044731	0.327298	-0.0603946	0.0410525	-0.078751
0.0575605	-0.0334539	-0.173541	0.00018468	0.000506199	0.0283993
0.121302	-0.0544533	-0.44642	-0.0923611	0.0781155	0.00847834
0.0146092	-0.0625156	-0.199336	-0.0162273	-0.0124187	-0.0655917
-0.141534	-0.0765616	0.0703134	-0.0762764	0.0632312	-0.0567244
-0.0414962	-0.0326575	-0.228797	-0.0292437	-0.131204	0.00958683
-0.125344	0.0769095	-0.105451	0.0707545	0.174994	0.0186021
-0.104307	-0.033996	-0.0730502	-0.175895	0.140992	-0.0485284
-0.225783	0.00990164	-0.0823977	0.0210301	0.256295	-0.0103872
-0.0198765	-0.0086461	-0.26318	-0.140531	-0.0693456	-0.0466739
-0.0636298	0.0603955	0.00955607	-0.0855923	0.0576224	-0.0778551
-0.344896	-0.0072343	0.0234584	0.0143342	0.0345106	-0.0978693
-0.234638	-0.0265746	-0.0083627	0.0407122	-0.0497957	-0.0499613
-0.0012789	-0.0224203	-0.140921	0.0395185	-0.00507014	0.0150363
-0.0312689	-0.0562484	-0.191189	-0.123055	-0.116415	-0.044664
0.0362978	0.0678727	-0.174351	-0.0788206	-0.0862497	-0.0550046
-0.128014	0.0671155	-0.0252649	0.0214767	-0.0238417	-0.0082119
-0.138926	0.0415155	-0.206774	-0.109685	-0.209245	0.0254979
-0.191417	-0.0064515	-0.421367	-0.158273	-0.0280076	-0.0076194
-0.407024	-0.0248487	-0.0490992	-0.126059	0.0368114	-0.031678
-0.300093	-0.0597298	-0.0524229	-0.0550448	-0.214246	-0.0160169
0.0498322	-0.0163427	-0.222391	0.0524966	0.0213682	0.0391412
-0.173343	0.0175274	-0.219068	-0.0214839	-0.0425178	0.0750481
0.0872536	-0.0510155	-0.300704	-0.0665374	0.0392923	0.0555802
-0.241147	-0.045959	0.158712	-0.10008	0.270295	-0.0089309
-0.0587183	0.0152591	0.107132	0.0208249	-0.185493	0.0253146
-0.394772	-0.106831	-0.347821	-0.0721683	0.0648586	-0.0307749
-0.303966	-0.0437795	0.0287307	-0.0875006	-0.051751	0.0634219
-0.376121	-0.0795316	-0.0378884	0.13146	0.145531	-0.0589098
-0.0460823	0.0502961	-0.277559	0.0396684	-0.057472	4.5886e-05
-0.322859	-0.108104	-0.0934186	-0.0080684	0.242177	0.0158807
0.0740354	-0.0104023	-0.0789562	-0.0006525	-0.107728	0.00787326
-0.17013	-0.0198226	0.0152886	-0.0319581	0.127252	0.00437023
-0.157642	-0.0126712	-0.230207	-0.0291764	-0.109022	-0.044601
-0.242693	0.0670704	-0.0421848	-0.0340021	0.200359	-0.106172
-0.15079	-0.0071219	-0.127491	0.0247704	0.262379	-0.0063159
-0.400253	-0.004017	0.0723689	-0.0466214	0.0325797	-0.0650842
-0.323581	-0.0280269	-0.084589	0.109027	-0.214588	-0.0138937
-0.157557	0.0262592	0.240683	0.0501434	-0.0313667	0.0565686
0.0158021	0.00597749	0.136309	-0.105357	0.0641233	-0.0131819
-0.290057	-0.0419572	-0.104934	0.113598	0.0840394	-0.0423298
-0.125463	-0.0699882	-0.0773285	0.0215278	0.0430939	0.00639172
-0.0934316	-0.0192496	-0.351712	0.00952334	-0.0369453	-0.0583043
-0.143512	0.00239421	-0.112785	0.0538686	-0.181837	0.00346884
-0.284296	-0.0523784	-0.215304	-0.100436	-0.279727	-0.0385686
-0.252566	-0.0310701	-0.206615	-0.101173	0.221262	-0.0298793
-0.197707	-0.0948425	-0.337147	0.159991	0.302335	-0.0335742
-0.439527	-0.0674955	-0.472885	0.0243072	-0.0216674	-0.0119548
-0.286857	-0.0100752	-0.36929	-0.0398926	-0.0784267	-0.0214135
-0.104001	0.00778056	0.147133	0.0751701	0.123671	-0.0812307
-0.164714	0.0759828	-0.258632	-0.0234553	0.137042	-0.0263999
-0.0248475	-0.044241	-0.0817532	-0.0112361	0.0506975	-0.0351012
-0.135297	0.129136	-0.246504	-0.0596261	0.29572	-0.0182478
-0.318734	0.0593315	-0.211554	0.00317597	-0.00223882	-0.0444464
-0.267483	0.0640334	-0.527707	-0.0439387	0.0257982	0.0186499
-0.193342	0.0438605	-0.0185179	0.0757531	-0.139871	0.0060319
-0.0914009	-0.0271442	-0.289515	0.0244984	0.117533	-0.073649
-0.276734	-0.0382538	-0.199304	-0.0041701	0.0302347	0.00487368
-0.216301	-0.0459638	-0.294177	-0.0664108	0.0566579	-0.0104661
-0.39134	0.134709	-0.396383	0.0456666	0.0278545	0.00066123
-0.275242	-0.0410057	-0.237023	0.0967461	0.10162	-0.0606215
-0.360112	-0.0445713	-0.190705	-0.139863	0.0824197	-0.0494839
-0.416807	-0.0014471	0.0552437	-0.0545555	-0.171115	0.0375068
-0.442299	0.0379294	-0.216967	0.0467108	-0.00860446	0.0577727
-0.293498	-0.049457	-0.388435	-0.178637	0.040707	-0.0859986
-0.177826	0.00973791	-0.427963	0.0863104	0.00669945	-0.0058367
-0.330367	-0.0296502	-0.0261998	0.0573423	0.0112432	-0.0663985
-0.268666	0.0474113	-0.201018	-0.0006916	0.297416	-0.121114
-0.390056	-0.056495	-0.0973755	-0.032965	0.00224349	-0.0185008
-0.223902	0.0288532	-0.183535	-0.103847	0.0681027	-0.0146239
-0.169454	0.0112882	-0.11033	-0.0141524	0.0638598	-0.0226183
-0.314911	0.051203	-0.0736399	-0.128094	-0.164609	-0.104917
-0.422806	0.0245201	-0.0957202	0.0855635	-0.0758534	-0.0726054
-0.0965094	-0.10531	-0.23343	-0.014786	0.00970667	0.00730253
-0.277023	0.0210325	-0.391594	0.0253194	-0.0401028	0.00848137
-0.405811	-0.0398293	-0.345488	-0.0124746	0.0792159	-0.0675802
-0.421785	0.0609979	-0.134322	-0.0456866	-0.144922	-0.0599306
-0.193408	0.0383116	-0.349134	0.022463	-0.0427872	-0.0942065
-0.308991	0.0205541	-0.370216	-0.0265462	2.5643e-05	-0.0739862
-0.298291	0.0541198	-0.323622	0.192945	0.0573865	-0.052266
-0.358748	0.0566485	-0.367617	0.0275938	0.0492095	0.0210573
-0.402855	-0.0149625	-0.186612	-0.0410863	-0.0224015	-0.020721
-0.360134	0.0835581	-0.0987755	-0.0491553	-0.0271516	-0.0944072
-0.0596388	0.0201385	-0.383963	-0.0198325	-0.208909	-0.0134997
-0.303604	0.0335641	-0.174375	0.0809784	0.248194	-0.0408606
-0.317885	-0.0007122	-0.543912	-0.0035725	-0.0297347	-0.01282
-0.420025	-0.051793	-0.453044	-0.0173749	-0.0277343	-0.0103338
-0.422525	-0.0451625	-0.0967733	0.0927078	0.0280873	-0.0238293
-0.38024	0.0154814	-0.53575	-0.0319815	-0.072961	-0.0306191
-0.121005	-0.0481022	-0.201304	0.0212131	-0.0708989	-0.0062932
-0.521538	-0.0735382	-0.540152	-0.0168754	-0.191104	-0.0586393
-0.434785	0.0786591	-0.223917	0.00793705	0.216101	0.00436819
-0.569672	0.0406729	-0.180283	-0.134154	0.17712	-0.0327728
-0.615739	-0.0586137	-0.102389	0.0413953	-0.132762	0.0123218
-0.197002	0.0455959	-0.223924	0.136024	-0.152619	0.053264
-0.498714	-0.0820602	-0.246155	-0.049597	0.0010202	0.0380682
-0.597413	-0.005471	-0.359907	0.100316	-0.174757	-0.0192713
-0.58487	0.0492763	-0.494926	-0.0243721	-0.0167531	0.0316361
-0.26685	-0.0070539	-0.0658424	-0.0098329	-0.210737	-0.017238
-0.202497	0.0732161	-0.116	0.045709	-0.104442	0.0938439
-0.173401	-0.0537517	-0.261211	-0.075014	0.0420753	0.029179
-0.332175	0.0775355	-0.53208	0.0697802	0.0916094	-0.0198608
-0.389456	-0.0834219	-0.316958	-0.0566409	0.173248	-0.0145831
-0.486241	0.0471214	-0.35639	-0.0519662	0.141833	0.0769945
-0.37681	0.0166089	-0.277439	0.0651478	-0.179665	0.0470821
-0.535528	-0.0488506	-0.347758	0.089694	0.0327753	0.0381739
-0.527294	0.0924283	-0.329149	0.0365789	-0.10677	-0.0017544
-0.468327	0.0432693	-0.409727	0.0547936	-0.111297	0.0337068
-0.216623	0.0480928	0.0368118	0.0754095	-0.220179	-0.0621259
-0.702137	-0.0241261	-0.697299	0.121156	-0.0495598	-0.0430273
-0.371245	0.02378	-0.296192	0.0352496	-0.0375973	-0.0345476
-0.28597	0.0121668	-0.138757	-0.0509713	-0.10531	-0.0141539
-0.382971	-0.0858744	-0.652449	0.120267	-0.140714	0.0387027
-0.51566	0.0160507	-0.553667	-0.15321	-0.0437367	-0.001197
-0.34832	0.0334422	-0.362841	0.0530961	0.0618659	0.0459268
-0.281121	-0.0906176	-0.162364	0.0254505	0.0956117	-0.0578625
-0.411428	0.0945705	-0.0499165	-0.0600588	-0.0114318	-0.0121503
-0.398228	0.0604988	-0.33513	-0.0284402	-0.0342601	-0.0722229
-0.383864	-0.0015042	-0.332896	0.0260094	0.0319366	0.0852189
-0.351667	0.0413602	-0.30823	-0.0238529	-0.035486	-0.0722188
-0.46645	0.0981479	-0.236621	0.0190988	0.0627955	0.00843112
-0.492083	0.214414	-0.535783	-0.0660625	-0.0765199	-0.0232469
-0.594246	-0.0228763	-0.186067	0.0567151	-0.173416	0.0440655
-0.384662	0.0924211	-0.612575	0.0173844	-0.2597	-0.0526171
-0.221415	0.0425138	-0.427697	0.0588523	-0.309987	-0.0423547
-0.380474	0.099653	-0.18754	0.0160002	0.0715042	0.00866852
-0.255182	0.0721044	-0.514198	-0.0197794	-0.191381	0.0530531
-0.81715	0.0151497	-0.541128	0.0227683	0.0766538	0.0767058
-0.47012	0.05052	-0.340563	-0.0066293	0.0638377	-0.0776655
-0.461655	0.0826656	-0.471261	-0.192423	-0.124661	-0.0839066
-0.711997	-0.0150611	-0.13418	0.0616787	0.00289472	0.0331303
-0.449048	-0.0117031	-0.381974	0.0286609	0.0948828	-0.0045945
-0.134739	0.109202	-0.457702	0.0886285	0.134067	-0.0986285
-0.531968	0.0382807	-0.392623	0.145181	-0.0107924	-0.0264894
-0.729829	-0.0129409	-0.360475	-0.0644063	-0.0941102	0.0163672
-0.469447	-0.0061678	-0.143741	0.10047	0.0770531	0.00683715
-0.636569	0.079029	-0.02026	-0.0630026	-0.0399072	0.00776752
-0.559086	-0.001023	-0.562114	-0.0682516	0.057768	-0.023619
-0.511574	0.0144877	-0.135586	-0.141472	0.153608	-0.0436213
-0.528056	0.0185829	-0.1689	0.0584541	0.107067	-0.0120932
-0.570748	0.0406844	-0.309038	0.0738025	0.0848896	-0.0247507
-0.356724	0.0371319	-0.408265	0.130933	0.121591	-0.0314798
-0.448673	-0.0104048	-0.621722	-0.0513174	-0.294872	0.00129128
-0.545616	0.0337797	-0.543938	0.0351425	-0.134777	-0.0315589
-0.471015	0.0451628	-0.398181	-0.0035681	-0.165941	0.00645037
-0.423322	-0.0239141	-0.684367	0.0116721	0.0734396	-0.0189559
-0.232784	-0.0316694	-0.0672827	0.0979857	-0.0732458	-0.0006817
-0.550687	-0.0018494	-0.817765	0.0282749	0.00293621	-0.0320429
-0.706581	-0.0055162	-0.131499	0.0757601	-0.029831	-0.116469
-0.277079	0.0520434	-0.275185	-0.0053134	-0.105834	0.0428675
-0.74667	0.00706627	-0.0154474	0.0804241	0.0950533	-0.0062953
-0.630978	0.0512373	-0.635438	0.0320794	0.0334616	-0.0472903
-0.575964	0.0573571	-0.244578	-0.0210243	-0.0974532	-0.0343055
-0.656161	-0.0472059	-0.120249	0.0550488	-0.118093	-0.0103518
-0.619837	-0.0596541	-0.286511	-0.0689517	0.0154288	-0.0046518
-0.531841	0.0591502	-0.227036	0.0822665	-0.00529159	-0.0211222
-0.555746	0.0487816	-0.434433	0.255611	-0.224219	0.0095377
-0.50939	0.0588406	-0.614792	0.0251449	0.0639566	0.00676415
-0.408296	0.0247489	-0.286576	0.0401361	-0.0333251	-0.0093629
-0.373362	0.137184	-0.0067784	0.180624	0.197585	-0.0701491
-0.442387	0.0486576	-0.528846	-0.0008534	-0.211889	-0.0578267
-0.515895	0.0677698	-0.519055	-0.139741	-0.266664	-0.0638616
-0.646843	0.0800891	-0.206636	-0.0168279	0.00860004	0.0674089
-0.657868	0.106787	-0.337149	0.0749723	0.064422	-0.122151
-0.669152	0.0478238	-0.452682	0.0162265	0.201426	-0.0327156
-0.678509	0.12846	-0.0608662	-0.0412984	0.24947	-0.0681476
-0.634607	0.0652874	-0.341007	0.0381157	-0.00824501	-0.0700327
-0.467073	0.1752	-0.421256	-0.0527308	0.130004	-0.0047774
-0.503785	0.0123965	-0.765524	0.0411222	0.102558	-0.0463881
-0.395079	0.0506553	-0.385979	0.0914585	0.0938521	-0.0140891
-0.454829	-0.0296303	-0.10944	0.00251439	-0.173172	0.0437912
-0.593408	0.0537612	-0.53475	0.0588676	-0.175584	0.0874737
-0.695981	0.0314294	-0.419982	0.0515374	0.0979863	0.0107583
-0.340859	0.0364669	-0.397543	0.0497163	0.198861	-0.0244946
-0.443142	0.0546223	-0.130153	0.072263	-0.0609064	-0.0083523
-0.470065	0.0934119	-0.275424	-0.104208	0.0137482	-0.0005754
-0.709632	0.0878331	-0.379701	0.257386	-0.062885	-0.0535427
-0.731441	0.0524123	0.147452	0.0530745	0.175859	0.00190419
-0.477134	0.0264712	-0.293743	-0.0010494	0.19898	-0.0028645
-0.677059	0.137931	-0.171168	0.0161486	-0.107952	-0.0250262
-0.82898	0.016975	-0.528343	-0.112135	0.0827981	0.0278938
-0.540512	0.111448	-0.228776	0.128209	-0.021757	-0.116021
-1.04935	0.0686864	-0.438005	0.028853	-0.063918	-0.0593156
-1.16689	0.166351	-0.731052	0.110604	-0.0903491	-0.0867227
-1.49156	0.17529	-0.0157678	0.134809	-0.0887183	-0.0472769
-1.47488	0.110631	-0.589295	0.0116271	-0.311122	-0.101543
-1.57421	0.1371	-0.708603	0.0223964	0.101641	0.0428809
-1.79544	0.0747054	-0.716648	0.0339108	-0.00278876	-0.0412747
-1.84314	0.130533	-0.529578	0.158063	-0.0882515	0.0156603
-1.86292	0.0878471	-0.585693	-0.0462512	-0.124851	-0.0355998
-2.10398	0.10429	-0.372751	0.0167581	0.0113074	-0.0605985
-2.23537	0.152241	-0.336552	0.0310836	-0.0975053	-0.0316936
-2.53841	0.144673	-0.181843	0.152337	0.00154165	-0.0558364
-2.40262	0.130697	-0.509168	0.0371118	0.0158141	0.00166965
-2.90164	0.171882	-0.363271	-0.0623587	0.0933507	-0.021618
-2.84026	0.155847	-0.5131	-0.153826	-0.0450117	-0.0297086
-2.69894	0.166806	-0.264697	0.106521	-0.0574491	-0.0025066
-2.83288	0.146237	-0.346639	0.119032	0.113284	-0.0890046
-2.96152	0.198681	0.0428042	0.123547	-0.0454855	-0.0598003
-2.96629	0.15846	-0.345515	0.0732309	-0.132855	-0.0547081
-3.24212	0.139142	-0.707309	0.00661853	-0.0459617	-0.0439813
-3.31821	0.140198	-0.177965	0.0453582	-0.0514524	0.0240872
-3.33618	0.197028	-0.615299	0.145714	0.00926135	0.0280239
-3.43856	0.15661	-0.366374	0.0151788	-0.0564631	-0.0470421
-3.39313	0.0921516	-0.613515	0.0698742	-0.0743409	-0.119817
-3.289	0.221078	-0.496983	0.0858174	-0.0671491	-0.0995101
-3.53502	0.153634	-0.383795	0.00748874	-0.0440092	-0.0312904
-3.7631	0.193606	-0.788578	-0.0909409	-0.070267	-0.0473677
-3.61139	0.10864	-0.791905	-0.088993	0.12668	-0.0591461
-3.53929	0.132096	-0.54099	0.0515847	0.263435	-0.054817
-3.94921	0.109726	-0.344797	0.038203	-0.147719	-0.127838
-3.68453	0.209448	-0.701738	0.0151975	0.157009	0.0114203
-3.66459	0.195338	-0.551166	0.0884633	-0.0358217	-0.0195393
-3.98369	0.154143	-0.786791	0.116895	0.0664702	-0.0584548
-3.87666	0.138394	-0.557458	-0.0870216	-0.0175434	-0.0645191
-3.81424	0.224017	-0.41535	0.135161	-0.332093	-0.0037352
-4.08993	0.186109	-0.658344	0.0647579	-0.131746	0.0561688
-4.18896	0.0757301	-0.813401	0.118645	-0.271872	-0.0025927
-4.09186	0.211558	-0.777687	0.0859378	-0.0944452	-0.0163375
-4.37475	0.0764599	-0.830635	0.233208	-0.0081329	-0.0735177
-4.09492	0.232806	-0.893899	0.125807	-0.0757632	-0.0989459
-4.10208	0.189087	-0.79766	0.187869	-0.12999	-0.0408209
-4.17073	0.290071	-1.27256	0.00543366	0.0249003	-0.0583506
-4.29547	0.167562	-0.942139	-0.0027308	-0.152977	-0.097225
-4.37947	0.108164	-0.9764	0.123202	0.0374596	-0.01001
-4.00693	0.13705	-0.925984	-0.016688	0.0489326	0.0101697
-4.49177	0.213159	-1.29555	0.0256508	-0.171177	0.0264165
-4.38409	0.138508	-1.41457	0.0434076	0.0269162	-0.0610246
-4.42734	0.110008	-1.22265	0.0611372	-0.20446	-0.0565918
-4.59169	0.136079	-1.32722	0.107825	0.0468445	-0.0491168
-4.52415	0.148782	-1.41994	0.158582	0.209666	-0.0519322
-4.33115	0.251355	-1.66484	0.104017	-0.299485	0.00991602
-4.43913	0.200615	-1.50084	0.212763	0.0234047	0.00869683
-4.65474	0.227083	-1.77822	0.147315	-0.353708	-0.077625
-4.88233	0.252551	-1.67454	-0.0160575	-0.205865	-0.0720293
-4.63599	0.305296	-1.96312	0.27423	-0.0423315	0.0144036
-4.79867	0.196217	-1.89701	0.0935661	0.091321	-0.0546104
-4.95753	0.148017	-2.19556	0.151579	0.0999805	-0.0292222
-4.92387	0.145799	-2.03918	-0.0506547	-0.0908123	-0.0444976
-4.89619	0.093328	-2.32239	0.0881325	0.0482998	-0.0001581
-4.78384	0.232793	-2.32007	0.250625	-0.136152	-0.0221332
-4.82351	0.238576	-1.93504	0.161442	-0.120205	0.00334164
-4.78229	0.218446	-2.48979	0.100711	-0.0325648	0.0664449
-5.14464	0.271379	-2.2396	-0.0070113	-0.0391099	0.027117
-5.00044	0.306423	-2.58219	0.122591	-0.081061	-0.0053175
-5.03099	0.264405	-2.27369	0.165843	-0.30945	-0.0749429
-5.05826	0.222	-2.66513	0.048058	-0.297957	-0.0405866
-5.24519	0.267535	-2.65468	0.227343	0.0344877	-0.0494661
-5.00031	0.180468	-2.51418	0.162059	0.153905	-0.0179065
-4.95783	0.219745	-2.74437	0.158011	-0.114334	0.0247461
-5.1043	0.259287	-2.81156	0.271749	0.114172	-0.0626827
-5.11916	0.240005	-2.86474	0.331317	-0.278599	-0.0562062
-5.51336	0.209239	-2.92026	0.111282	-0.0984455	0.0353757
-5.33716	0.150206	-3.20874	0.0562076	0.115964	0.0141771
-5.45862	0.277825	-3.10641	0.275522	0.0644694	0.00135058
-5.28333	0.25754	-3.17831	0.166434	0.000662888	-0.0635068
-5.40352	0.257372	-2.96349	0.303231	-0.101947	0.106064
-5.36641	0.231116	-3.28147	0.243875	-0.0215877	-0.0472723
-5.40144	0.238867	-3.3408	0.245962	0.173416	-0.0356267
-5.33383	0.192018	-3.36661	0.226369	-0.200081	-0.0977675
-5.27743	0.201079	-3.64816	0.234364	-0.106005	-0.101197
-5.59803	0.239292	-3.63156	0.359784	-0.114169	0.0078175
-5.58514	0.148754	-3.74174	0.280616	0.0489957	-0.0455604
-5.60561	0.313735	-3.6281	0.264772	0.00402819	-0.13882
-5.58358	0.309322	-3.57111	0.260252	-0.0980321	-0.0334049
-5.63871	0.173519	-4.17255	0.204282	0.130421	0.102214
-5.55006	0.160564	-3.83196	0.332478	-0.0834962	-0.0959858
-5.69524	0.260467	-3.89104	0.315542	-0.181747	-0.102556
-6.01081	0.260677	-4.02825	0.147239	-0.0848573	-0.0304022
-5.57778	0.219248	-4.20185	0.259908	0.259489	-0.0806305
-5.91299	0.306455	-4.3	0.23694	0.0120183	-0.0788216
-5.53746	0.292277	-4.24276	0.244639	-0.141835	-0.0094434
-5.638	0.222306	-4.52741	0.301799	0.0700105	-0.0372274
-5.57201	0.205297	-4.42222	0.344501	-0.140144	0.0446945
-5.78058	0.162433	-4.71695	0.340207	-0.108027	-0.054072
-5.77665	0.160789	-4.61964	0.44561	-0.351244	-0.0127717
-5.8114	0.212779	-4.61503	0.301859	0.0794337	-0.0207278
-5.76297	0.244139	-4.53394	0.333871	-0.0927258	-0.0645785
-5.76919	0.269953	-4.60752	0.31383	0.0172665	0.0216507
-5.74204	0.0918506	-5.09689	0.197552	0.0412381	-0.0473546
-6.10712	0.255852	-4.83312	0.248819	-0.0689938	-0.0578003
-6.0401	0.144077	-4.88926	0.280882	0.0316297	-0.0412937
-5.67934	0.218831	-5.07167	0.396087	-0.162487	-0.0470044
-6.00241	0.223311	-5.12419	0.26668	-0.0939405	-0.0728301
-5.9934	0.227364	-5.1886	0.319484	-0.188657	0.00651437
-5.6948	0.187526	-5.17364	0.259275	-0.00278612	-0.0736879
-6.17619	0.243212	-5.42083	0.313981	-0.0615291	-0.0903061
-6.04911	0.300735	-5.54521	0.279472	-0.139771	-0.0796456
-6.46876	0.291163	-5.408	0.259219	0.196957	-0.0402915
-6.12554	0.233337	-5.44742	0.235344	-0.220666	0.0505718
-6.02613	0.222808	-5.65424	0.253309	-0.0381949	-0.0512759
-5.95711	0.296046	-5.61144	0.262046	-0.162773	-0.0880181
-6.12223	0.160672	-5.5901	0.421274	-0.0635417	-0.0833402
-6.1295	0.278243	-6.02081	0.368537	0.00336136	-0.0257508
-6.06856	0.265199	-5.76191	0.385893	-0.0485952	0.0321962
-6.15645	0.256731	-5.95418	0.293059	-0.0401413	0.0770934
-6.14195	0.173292	-6.16683	0.378377	0.0209356	-0.0493966
-6.34032	0.375644	-6.22313	0.389045	-0.380768	0.0722376
-6.26434	0.140221	-6.24699	0.333701	0.0304489	-0.0705129
-6.10185	0.279556	-6.21427	0.381868	-0.328521	-0.0679911
-6.09323	0.229248	-6.18059	0.297265	-0.0938953	0.0377422
-6.11487	0.354092	-6.33393	0.301689	-0.0479157	-0.00858
-6.10708	0.211223	-6.2652	0.331213	-0.238812	-0.111668
-6.0757	0.282719	-6.51706	0.308554	-0.0976544	-0.0326556
-6.22909	0.277064	-6.44938	0.355873	-0.234501	0.0201314
-6.27124	0.334687	-6.84626	0.358882	-0.157001	0.0451553
-5.99774	0.288812	-6.75244	0.360431	-0.0232123	0.0199388
-6.1916	0.177713	-6.79659	0.368705	0.0745213	0.0175215
-6.1633	0.362999	-7.00876	0.287555	-0.168177	-0.0478589
-6.2658	0.225681	-6.88837	0.409894	0.0392745	0.0276282
-6.24565	0.186083	-6.89097	0.482633	-0.101376	0.041151
-6.34476	0.261101	-7.11293	0.402266	0.150256	-0.145952
-6.29074	0.280507	-6.95332	0.381392	-0.317855	0.0554775
-6.32609	0.196423	-7.10831	0.361448	-0.169997	-0.0875163
-6.00157	0.255696	-7.3094	0.354025	-0.256582	-0.0765456
-6.1938	0.274323	-7.15516	0.400601	0.0745527	0.0081933
-6.462	0.246269	-6.97805	0.367032	0.0335642	-0.0017848
-6.27352	0.224817	-7.10695	0.301302	0.225399	0.0390912
-6.43603	0.252292	-7.31279	0.430775	-0.0816898	0.0453178
-6.25963	0.235941	-7.31314	0.296169	0.205797	0.054536
-6.11785	0.345897	-7.3608	0.382652	-0.153062	0.0717321
-6.07358	0.288592	-7.45939	0.416543	-0.0135005	-0.0610798
-6.44035	0.229621	-7.71298	0.403967	-0.230499	-0.0950412
-6.53103	0.19963	-7.5154	0.371224	-0.18612	-0.101445
-6.28499	0.273855	-7.74797	0.35935	0.0519331	-0.0309056
-6.59565	0.260259	-7.82858	0.385179	-0.0542119	-0.0278608
-6.62782	0.25847	-7.75264	0.417339	-0.0084871	-0.0410961
-6.30864	0.255065	-7.85836	0.371985	-0.170958	-0.0669642
-6.54297	0.259695	-7.79914	0.360245	-0.150866	-0.0129972
-6.54505	0.476226	-7.88914	0.281809	-0.0369776	0.0283819
-6.34031	0.248555	-8.01069	0.425652	0.0936019	0.00420289
-6.46735	0.27671	-8.07678	0.295838	-0.0226773	0.0463113
-6.53264	0.327164	-8.11934	0.392118	-0.0699219	-0.0441057
-6.29989	0.316754	-7.98887	0.473133	-0.226441	-0.0803865
-6.60116	0.294401	-8.14286	0.353645	-0.0833615	-0.0028473
-6.48934	0.306307	-8.26418	0.360893	-0.0430647	-0.0056495
-6.30504	0.338063	-8.32404	0.295234	0.0514744	-0.0361053
-6.51385	0.278282	-8.46582	0.402258	-0.157242	0.0513601
-6.54575	0.262563	-8.47448	0.337446	0.104373	-0.0357285
-6.34709	0.376657	-8.57121	0.425112	-0.118322	-0.0118131
-6.38477	0.222861	-8.58168	0.40027	-0.0803473	-0.0197562
-6.33648	0.320193	-8.40653	0.393503	0.0283215	-0.0302448
-6.56106	0.359402	-8.76522	0.419858	-0.134854	0.0388979
-6.47211	0.257308	-8.68827	0.461374	-0.127192	0.0167696
-6.62508	0.235583	-8.87532	0.366745	-0.104823	-0.0459462
-6.34688	0.383984	-8.54583	0.386175	-0.0392942	0.0280862
-6.42647	0.424095	-8.73513	0.338241	-0.100825	0.0250594
-6.47895	0.293515	-8.68765	0.349267	-0.192128	-0.0027763
-6.48661	0.289832	-8.87752	0.390367	-0.220571	-0.0375346
-6.61971	0.285497	-8.72362	0.399102	-0.0607848	-0.0239525
-6.60877	0.267071	-9.04593	0.467889	-0.0593375	0.012484
-6.48846	0.252981	-8.73902	0.488395	-0.0917349	0.0418875
-6.65935	0.224165	-8.80334	0.447121	-0.207585	0.0337396
-6.33938	0.232925	-9.01321	0.371688	-0.158445	-0.0056696
-6.49649	0.210948	-9.04512	0.403411	-0.232556	0.0144097
-6.26352	0.36028	-9.11564	0.36224	-0.260064	0.0557746
-6.76203	0.229462	-9.13948	0.464989	-0.172875	-0.0341323
-6.62904	0.275223	-9.13919	0.442913	-0.0257479	-0.0207659
-6.74484	0.330633	-9.21095	0.451365	0.0928548	0.0277719
-6.55071	0.360972	-9.30314	0.408996	-0.0890982	-0.0485186
-6.51386	0.269315	-9.46541	0.311297	-0.0785969	-0.088129
-6.5015	0.291758	-9.30882	0.417131	-0.0135223	-0.0652784
-6.57707	0.300533	-9.0477	0.384738	-0.10244	-0.0564076
-6.59634	0.335435	-9.32615	0.467988	-0.0884119	-0.007204
-6.30982	0.447414	-9.40753	0.409501	-0.0468288	-0.0159529
-6.49364	0.283963	-9.44533	0.449394	-0.117659	-0.0476088
-6.56055	0.314394	-9.49293	0.576097	-0.177117	-0.0081247
-6.57784	0.37681	-9.141	0.427514	-0.208112	-0.0047476
-6.60622	0.354846	-9.38805	0.421536	-0.26695	-0.0061185
-6.59513	0.392352	-9.41872	0.363638	0.0130287	-0.0545645
-6.21158	0.301217	-9.42723	0.468511	0.0701476	-0.0613109
-6.19092	0.362978	-9.60668	0.472896	-0.0733926	-0.0330575
-6.75174	0.244684	-9.49857	0.383981	-0.0748161	0.00561997
-6.56721	0.373599	-9.53158	0.468056	0.143413	-0.0857212
-6.54274	0.273682	-9.54502	0.441668	-0.109237	-0.0864536
-6.68503	0.203634	-9.56475	0.466819	-0.175801	-0.0335425
-6.42088	0.259768	-9.46769	0.464446	-0.154489	-0.0691089
-6.54095	0.315689	-9.68332	0.403696	0.0425928	-0.114337
-6.58982	0.398098	-9.60682	0.497535	0.150266	-0.0037382
-6.43555	0.354492	-9.90274	0.447643	0.0877681	-0.0071438
-6.65423	0.266132	-9.79325	0.404876	-0.199134	-0.071644
-6.49819	0.22371	-9.65055	0.41755	-0.113094	-0.0278337
-6.50616	0.391603	-9.59851	0.56071	0.0379284	-0.0201426
-6.76712	0.432591	-9.89532	0.515462	-0.104965	0.0224168
-6.74495	0.276609	-9.67521	0.464494	-0.0820032	-0.0098851
-6.58723	0.269774	-9.79812	0.516793	-0.128667	0.0274341
-6.75615	0.242341	-9.85574	0.319966	-0.0370568	-0.120509
-6.84117	0.368346	-9.81888	0.43336	0.00699838	0.0461731
-6.50263	0.455724	-9.77916	0.399715	-0.224023	-0.0076542
-6.48901	0.384144	-9.74767	0.586272	-0.128054	-0.0293737
-6.60134	0.42306	-9.94144	0.425058	-0.140438	-0.0271578
-6.74591	0.23228	-9.82806	0.413918	0.0072115	-0.0103151
-6.68252	0.339735	-10.0069	0.427218	-0.0199819	0.0679265
-6.67108	0.263064	-10.0006	0.343994	-0.0405069	-0.0163355
-6.48978	0.36746	-9.89311	0.280277	-0.282009	0.0368471
-6.55681	0.396018	-9.84393	0.481071	-0.110462	-0.0735793
-6.47829	0.361822	-10.1064	0.500744	-0.0706313	0.00528039
-6.74619	0.281256	-9.99105	0.535302	-0.00246998	0.0590962
-6.75004	0.371031	-10.0326	0.395189	-0.182026	0.0138925
-6.61798	0.365075	-10.0828	0.440507	-0.0816381	-0.0326659
-6.81446	0.392986	-10.097	0.429471	-0.0731446	0.0379978
-6.61106	0.394804	-10.3585	0.422563	-0.108221	-0.0595392
-6.58356	0.289972	-9.99663	0.422335	-0.14724	-0.0055785
-6.57716	0.279332	-9.81739	0.449683	-0.15041	-0.0197783
-6.89011	0.255518	-10.1464	0.436727	-0.104812	-0.0639784
-6.66196	0.321937	-10.228	0.469573	-0.220719	-0.0272821
-6.77192	0.366908	-10.0419	0.457942	-0.0799779	-0.0045198
-6.62728	0.38244	-9.94468	0.501247	-0.150187	0.0651249
-6.63333	0.35526	-10.1292	0.453894	-0.130274	0.0253942
-6.55387	0.264694	-9.92673	0.457202	-0.0644525	0.048374
-6.78111	0.283923	-10.243	0.507158	-0.341823	0.0311258
-6.56557	0.367116	-10.0755	0.422724	0.0333948	-0.0646784
-6.57315	0.359926	-9.99491	0.47696	-0.129558	0.0277954
-6.64396	0.297558	-10.0173	0.486549	-0.102661	-0.0690493
-6.66666	0.40151	-10.4693	0.435379	-0.0807677	-0.0637691
-6.6229	0.325588	-10.5947	0.546186	-0.177837	-0.0838693
-6.70098	0.34185	-10.2106	0.426188	-0.196831	-0.054315
-6.57105	0.290815	-10.1658	0.408381	0.193753	-0.0679101
-6.84522	0.271957	-10.1498	0.515107	0.161099	-0.0296175
-6.53756	0.320057	-10.1994	0.525804	0.120748	0.10252
-6.68224	0.295765	-10.0101	0.436171	-0.0659806	-0.001272
-6.61028	0.362616	-10.3004	0.513535	-0.232762	-0.0556952
-6.53985	0.301802	-10.3728	0.524608	-0.205336	-0.0301859
-6.674	0.331094	-10.3215	0.47125	-0.0313989	-0.0934951
-6.81622	0.297546	-10.2095	0.473236	-0.0805054	0.0069788
-6.50462	0.344215	-10.2596	0.448326	-0.0478504	-0.0090886
-6.60927	0.404171	-10.3264	0.443344	-0.146524	-0.0321661
-6.79425	0.395504	-10.3677	0.453189	-0.298042	-0.0294637
-6.58008	0.326988	-10.7271	0.515259	-0.27703	-0.0277183
-6.85064	0.377199	-10.6269	0.440307	-0.13466	-0.0316014
-6.53539	0.303671	-10.4142	0.467704	0.128163	-0.0132139
-6.38313	0.329572	-10.5381	0.541093	-0.204392	-0.023561
-6.58936	0.285864	-10.7314	0.462427	0.164694	0.0373232
-6.5709	0.442227	-10.5655	0.431186	-0.107313	-0.0198749
-6.60255	0.327634	-10.6457	0.539443	-0.0753228	0.0245667
-6.67876	0.296072	-10.7192	0.530873	-0.024596	0.0178548
-6.58965	0.332611	-10.4788	0.402641	-0.116505	-0.0842108
-6.76637	0.265248	-10.9981	0.508064	-0.0744557	-0.0345055
-6.68802	0.368146	-10.6962	0.578454	0.0459182	-0.0949469
-6.731	0.358341	-10.6937	0.494829	0.130246	0.00199845
-6.79734	0.358669	-10.7316	0.507077	-0.126577	-0.12793
-6.77656	0.341819	-11.0119	0.479117	-0.066905	-0.0653724
-7.05197	0.285137	-10.8842	0.567956	0.052866	0.064423
-6.60046	0.46591	-10.869	0.495203	-0.325192	-0.0324307
-6.63802	0.339198	-10.9051	0.43031	-0.0648575	-0.0952649
-6.67053	0.333396	-10.8296	0.482477	-0.179392	-0.134777
-6.5447	0.359281	-10.9333	0.450879	-0.152945	0.00777697
-6.52206	0.369785	-10.9612	0.500177	0.075035	-0.0852873
-6.66662	0.411727	-11.0275	0.464444	0.0789131	-0.111285
-6.4824	0.3725	-10.9849	0.522015	-0.20488	0.0938566
-6.40738	0.431075	-11.3203	0.468861	-0.188913	-0.0991888
-6.77499	0.482792	-11.1306	0.407067	0.0345169	-0.0401491
-6.85896	0.417033	-11.126	0.519018	-0.0267959	-0.050145
-6.5888	0.308709	-11.2313	0.523856	-0.173613	-0.0160144
-6.69127	0.315451	-11.1811	0.441944	-0.163537	-0.0501072
-6.61658	0.320802	-11.3201	0.537048	-0.114952	-0.0758253
-6.54707	0.360406	-11.0592	0.543218	-0.205155	0.0122317
-6.67221	0.334874	-11.0453	0.45388	-0.105053	0.0378646
-6.7264	0.393718	-11.3275	0.469477	-0.000168966	0.00139026
-6.73477	0.344529	-11.23	0.489209	-0.0866932	0.0113421
-6.52516	0.364426	-11.3081	0.485733	-0.213549	-0.0473292
-6.5501	0.397687	-11.4681	0.497753	-0.144019	0.0869118
-6.60528	0.444248	-11.4182	0.463967	-0.0535573	0.0214287
-6.93944	0.447774	-11.2864	0.485256	-0.0926343	-0.0051522
-6.67284	0.39486	-11.4314	0.481023	-0.154631	-0.0948407
-6.64306	0.326825	-11.5012	0.481645	-0.0666936	-0.100346
-6.64689	0.485941	-11.4942	0.459858	0.245322	-0.0323981
-6.51425	0.407754	-11.5588	0.488331	-0.196137	-0.0788108
-6.63042	0.319532	-11.4975	0.488965	-0.268352	-0.0784461
-6.79809	0.383264	-11.7179	0.459728	0.0662436	-0.0368517
-6.66635	0.441498	-11.2481	0.471235	-0.177255	-0.0259515
-6.62254	0.310927	-11.5677	0.521415	0.107564	-0.0289446
-6.57141	0.466942	-11.693	0.529158	0.0564768	-0.010937
-6.66699	0.361154	-11.6651	0.458581	-0.0753147	-0.003199
-6.45195	0.412562	-11.6373	0.425655	0.0139408	-0.0592603
-6.83838	0.351036	-11.7079	0.499614	0.0936512	-0.0562299
-6.94526	0.339737	-11.543	0.46871	-0.0155627	-0.067893
-6.51497	0.370598	-11.7353	0.590536	-0.0931835	-0.0665796
-6.7444	0.5022	-11.7072	0.51566	0.0670199	-0.00282
-6.89602	0.412368	-11.7521	0.537579	0.000585273	-0.0025271
-6.83091	0.320378	-11.7027	0.562599	-0.26394	-0.0992098
-6.65202	0.332835	-11.797	0.468958	-0.0926213	0.0378203
-6.84217	0.408669	-11.569	0.469266	-0.193457	0.00224277
-6.91567	0.334425	-11.8272	0.487852	0.284569	-0.0618203
-6.59938	0.426338	-11.8024	0.56216	-0.223725	0.00698068
-6.70441	0.353096	-11.8963	0.500212	-0.0402403	0.0316418
-6.69717	0.328536	-11.7575	0.50542	-0.187977	-0.0364759
-6.83379	0.378132	-11.9029	0.442525	-0.0102645	0.00172628
-6.63563	0.431322	-11.9519	0.503657	-0.268345	0.0383184
-6.60193	0.331863	-11.833	0.559964	-0.0740379	-0.0451573
-6.89233	0.341109	-11.9418	0.520782	-0.206333	0.03238
-6.88737	0.42986	-12.0347	0.389861	-0.230648	-0.120583
-6.88213	0.388631	-11.8736	0.557263	-0.0684481	-0.0325238
-6.64559	0.366514	-11.7025	0.478641	-0.124117	0.0448911
-6.64153	0.373472	-12.0271	0.474864	-0.30678	0.0255869
-6.53026	0.410734	-11.751	0.512398	-0.0526335	-0.0680928
-6.59753	0.466284	-11.8121	0.48712	-0.114858	0.0164543
-6.56892	0.359062	-12.2109	0.486266	-0.220772	-0.0872954
-6.74773	0.380016	-11.7228	0.494933	-0.275196	-0.0822578
-7.06527	0.307077	-11.9036	0.442659	-0.190247	-0.0571874
-6.69689	0.461803	-11.7742	0.520604	-0.210814	-0.0530779
-6.63653	0.377535	-11.9536	0.589932	-0.105669	-0.0115705
-6.72781	0.319995	-12.0138	0.537817	-0.202628	-0.0300567
-6.87073	0.441185	-11.7671	0.485943	-0.279274	-0.0584382
-6.85948	0.332853	-11.8426	0.550961	-0.259888	-0.115241
-6.73921	0.376512	-11.9284	0.405483	-0.205745	-0.0988716
-6.84232	0.299028	-11.8331	0.44296	-0.109066	-0.0808261
-6.70802	0.492165	-12.0251	0.591276	0.00437942	-0.0296269
-6.66315	0.369007	-11.9641	0.518728	-0.120139	0.0400775
-6.39534	0.358819	-11.8967	0.596098	0.0279274	0.0553836
-6.85588	0.370069	-11.2784	0.522984	0.0935325	-0.0657933
-6.59974	0.421936	-11.8363	0.475067	-0.203279	-0.06201
-6.87878	0.349595	-12.0801	0.480822	-0.131152	-0.0001474
-6.63839	0.395029	-11.7759	0.448646	-0.0046782	0.0314111
-7.02073	0.47467	-12.2121	0.605603	-0.0805887	-0.139493
-6.48869	0.327031	-11.6727	0.43298	-0.183281	-0.0540048
-6.82564	0.346078	-11.657	0.526477	0.0498574	0.0626695
-6.88854	0.313672	-12.0912	0.560258	-0.096542	-0.107879
-6.64145	0.408555	-11.7774	0.640148	-0.25623	0.0243952
-6.75621	0.448823	-11.7759	0.510558	-0.138953	0.00398552
-6.73887	0.428342	-11.967	0.496087	-0.0483482	0.0118275
-6.6792	0.343854	-12.0002	0.5588	-0.222983	-0.0195305
-6.75235	0.526539	-12.1804	0.582277	-0.153738	-0.103113
-6.66698	0.348239	-12.1388	0.477069	-0.131585	0.0379588
-6.76095	0.36933	-11.9385	0.465004	-0.130452	0.00557601
-6.77729	0.430504	-12.1259	0.563498	-0.18207	-0.0058454
-6.97972	0.472815	-11.9789	0.574671	-0.0293135	0.0258188
-6.85339	0.423057	-11.8246	0.564893	0.169657	-0.0221922
-6.95809	0.38133	-11.9157	0.568127	-0.0649742	0.0510285
-6.78301	0.3629	-11.9437	0.516499	-0.0525405	-0.0205519
-6.558	0.451043	-11.9574	0.502743	-0.132111	-0.086369
-6.77232	0.35567	-11.7343	0.54043	-0.152978	-0.038115
-6.8603	0.262035	-11.9203	0.483405	0.0930675	-0.0601334
-6.76797	0.422612	-11.9933	0.501527	-0.073585	-0.0400616
-6.49695	0.393625	-12.004	0.531216	-0.222542	-0.0986051
-6.50162	0.378675	-11.9072	0.444762	-0.130415	0.0178477
-6.53352	0.433615	-11.9101	0.383989	-0.0364759	-0.0475459
-6.99588	0.356215	-11.8332	0.463445	-0.20035	0.00558243
-6.80767	0.4581	-12.0699	0.56589	-0.189877	0.00305399
-7.01062	0.452978	-11.74	0.490599	-0.167325	-0.0552987
-6.72769	0.389051	-11.9222	0.536425	-0.0400067	-0.0522155
-6.86987	0.443004	-12.082	0.501125	-0.140867	-0.0842002
-6.78167	0.478266	-11.9296	0.555155	-0.411856	0.00222585
-6.84214	0.329452	-12.2935	0.427565	-0.101415	-0.0572281
-6.81682	0.310783	-11.748	0.442059	-0.0371904	-0.0284062
-6.76214	0.477106	-11.7704	0.553087	-0.204183	-0.1307
-6.82017	0.375187	-11.9876	0.471537	-0.0881388	-0.038694
-6.73588	0.366926	-11.9059	0.472853	-0.0601105	-0.0672908
-6.8773	0.420439	-11.941	0.530074	-0.237901	0.0384619
-6.83163	0.422706	-11.9543	0.66872	-0.111191	0.0267408
-6.6082	0.503745	-11.9222	0.519659	-0.198241	-0.0134635
-6.99631	0.407482	-12.0941	0.491287	-0.17042	-0.107848
-6.79709	0.380224	-11.9804	0.624886	-0.129623	-0.136994
-6.79834	0.443829	-12.116	0.456124	-0.375639	0.0301629
-6.81781	0.429553	-11.8459	0.597656	-0.0569944	-0.132479
-6.64446	0.403446	-12.0964	0.453963	-0.159031	-0.0310529
-6.74356	0.45775	-11.9834	0.586947	-0.160647	-0.0436246
-6.60754	0.378348	-12.0059	0.591123	-0.158251	-0.0951472
-6.79503	0.401232	-11.9696	0.576244	-0.0863377	-0.0786741
-6.8748	0.494546	-12.1774	0.494149	-0.0477154	-0.0432543
-6.77235	0.47528	-12.0198	0.552315	-0.0789307	-0.0122346
-6.61689	0.442614	-11.9407	0.477878	0.0621309	-0.0363799
-6.8136	0.434662	-12.09	0.572221	-0.129743	-0.112334
-6.65003	0.405842	-11.6812	0.479519	0.135191	-0.0029202
-7.06298	0.433528	-11.8233	0.530766	0.0471087	0.046689
-6.92554	0.340939	-11.7898	0.487003	-0.0628925	-0.0622211
-6.81728	0.407652	-12.0205	0.551353	-0.065236	0.022791
-6.51534	0.454783	-12.0347	0.536576	0.0406709	0.00483453
-6.69039	0.339575	-12.0924	0.488629	-0.108772	-0.0328717
-6.89837	0.52906	-11.8158	0.542213	-0.141585	-0.0037951
-6.92898	0.379536	-11.9309	0.605788	-0.256162	0.0718001
-6.95275	0.327246	-11.871	0.575361	0.0205957	0.0104622
-6.91953	0.501799	-11.9933	0.545975	-0.0927646	0.00236273
-6.82656	0.454944	-12.0209	0.496826	-0.065574	0.0405814
-6.72061	0.438145	-11.9162	0.557231	0.0111604	0.023519
-6.93342	0.401847	-11.7756	0.51479	-0.047142	-0.0384538
-6.58046	0.458224	-11.9657	0.526868	0.0262582	-0.0009662
-6.77526	0.516457	-11.957	0.490495	-0.189634	-0.0417963
-6.58927	0.424499	-11.9838	0.533558	0.044477	-0.096825
-6.98278	0.437149	-11.9122	0.609057	-0.0360807	-0.0925452
-6.75831	0.294979	-12.0588	0.608539	-0.278371	0.00770797
-6.73374	0.483425	-12.0706	0.521182	-0.20502	-0.0233156
-6.72927	0.451934	-12.0473	0.539566	0.0417189	-0.0767917
-6.83206	0.463585	-11.9459	0.536995	-0.132719	-0.0969074
-6.70605	0.415153	-12.0828	0.555344	0.0681748	-0.0247745
-6.99084	0.397401	-11.8299	0.58348	-0.356551	-0.0064306
-6.79651	0.443043	-12.0322	0.44786	-0.177279	-0.0333559
-6.95684	0.467038	-11.9738	0.587185	-0.182794	-0.0530968
-6.62978	0.496386	-11.9759	0.500531	-0.18806	-0.0837754
-6.77354	0.46372	-12.0032	0.635063	-0.198473	-0.0086165
-6.68268	0.419079	-12.0161	0.604428	-0.232873	-0.0379062
-6.63546	0.510598	-11.975	0.63311	-0.0808994	0.0544723
-6.5836	0.419479	-11.943	0.617885	-0.109775	-0.0312757
-6.77168	0.379519	-12.1541	0.487024	-0.303647	-0.0768205
-6.76156	0.36659	-11.9033	0.591411	0.141612	-0.0844878
-6.83399	0.450596	-11.9963	0.564977	-0.191728	-0.0303815
-6.91099	0.458798	-11.9775	0.530417	-0.280283	-0.0735158
-6.68024	0.536666	-11.9469	0.67856	-0.297748	0.0172774
-6.9747	0.534498	-11.832	0.67331	0.00378163	-0.0257075
-6.6121	0.434606	-12.071	0.521998	-0.0437952	-0.0385264
-6.90016	0.453356	-11.9459	0.596695	-0.00824221	-0.0187612
-6.90314	0.434068	-11.8656	0.570423	-0.157666	0.0326618
-6.78673	0.562334	-11.9025	0.623268	0.0041899	0.00139351
-6.81594	0.42429	-11.8288	0.621239	-0.0554471	-0.0078229
-6.77703	0.432598	-11.652	0.482438	-0.096732	-0.0655464
-6.61777	0.466081	-12.1122	0.675572	-0.278952	0.0462566
-7.12128	0.433931	-12.0337	0.614323	-0.0148496	-0.064272
-6.53207	0.484636	-12.122	0.582918	-0.114729	-0.0726697
-6.86061	0.429329	-11.8517	0.543441	-0.345707	-0.0207331
-6.74725	0.512944	-11.9191	0.56392	-0.0477196	-0.0018185
-6.73772	0.447041	-11.869	0.532973	-0.220485	0.118259
-7.12657	0.541103	-11.8889	0.524083	0.0495402	-0.0391068
-6.76684	0.493173	-12.1185	0.59494	-0.0866476	-0.0173065
-7.20975	0.483189	-11.7719	0.516497	0.0672983	0.0487506
-6.81302	0.439442	-11.8967	0.569674	-0.117585	-0.0244122
-6.90128	0.466677	-11.8935	0.520729	-0.0656968	0.015555
-6.79352	0.50947	-12.0022	0.481006	-0.255403	0.0359766
-6.75731	0.474421	-12.0299	0.595679	-0.179383	-0.0817686
-6.75376	0.541546	-11.9276	0.497557	-0.0782821	-0.0171275
-6.79928	0.462549	-11.9152	0.695584	-0.150247	-0.0200695
-6.75359	0.456313	-11.7924	0.593329	-0.153578	-0.0734449
-7.0093	0.439468	-12.1188	0.49842	-0.19609	0.0124247
-6.9594	0.522486	-11.7513	0.579496	-0.198149	-0.020384
-6.82957	0.502328	-11.8197	0.571862	-0.225315	0.0541304
-7.12217	0.471356	-11.8682	0.626675	-0.228471	-0.0227525
-6.73007	0.479435	-12.0172	0.651406	-0.0129307	-0.062269
-7.06526	0.300099	-11.9659	0.63178	-0.316823	0.0304954
-6.97417	0.410037	-12.1287	0.581489	-0.0323487	-0.0051589
-6.8366	0.522245	-11.9281	0.571912	-0.21052	0.0368704
-6.7796	0.527039	-11.8849	0.597728	-0.196096	-0.0842693
-6.70906	0.444835	-11.9579	0.607755	0.0895198	-0.0152062
-6.82615	0.438278	-11.9913	0.609126	-0.380593	-0.038643
-6.61583	0.554987	-11.8674	0.56149	0.0196244	0.0264728
-6.92983	0.497151	-12.2238	0.589752	-0.0696272	-0.0183522
-7.11515	0.534856	-12.0181	0.530412	-0.178279	-0.0094897
-6.73661	0.382442	-11.8289	0.663138	0.0264821	0.00101169
-6.69815	0.38992	-11.7587	0.616437	-0.226843	-0.0564123
-6.76542	0.420227	-12.2167	0.599794	-0.14675	-0.0558779
-7.04386	0.420986	-11.8151	0.527211	-0.0275617	0.0266955
-6.80999	0.478281	-12.082	0.438618	-0.185545	-0.062449
-6.88096	0.451734	-11.7879	0.590813	-0.0367725	-0.0075887
-6.92251	0.450462	-11.8385	0.523383	0.014659	-0.0183826
-6.76603	0.509816	-11.9894	0.577975	-0.183023	-0.0788194
-6.80254	0.369631	-12.1893	0.566611	-0.297897	-0.0153945
-6.88114	0.463091	-12.0296	0.557001	-0.206891	-0.113265
-6.71144	0.44179	-11.9021	0.647611	-0.268889	0.0834427
-6.7711	0.463676	-12.0146	0.584893	-0.199253	0.00581754
-7.03848	0.465327	-12.0035	0.615727	-0.156578	0.0304347
-6.94842	0.446345	-12.0145	0.634066	-0.238534	-0.033197
-6.82084	0.529147	-12.1005	0.605804	0.0356127	-0.0699446
-6.7466	0.487867	-11.9126	0.540031	0.240097	-0.021778
-6.87764	0.473016	-11.822	0.616877	-0.0972472	-0.093773
-6.57468	0.447402	-11.8379	0.522172	-0.0238093	-0.0689232
-6.74111	0.499358	-11.9675	0.648902	-0.0976328	-0.0309871
-6.87479	0.485195	-12.1178	0.59809	-0.0289111	-0.0658512
-7.15017	0.417048	-11.7119	0.513432	-0.137794	-0.0717882
-6.8256	0.501456	-11.8458	0.599688	-0.134053	-0.0600714
-6.82764	0.426393	-12.1441	0.528266	-0.371125	-0.0530729
-6.65231	0.438161	-11.8298	0.572047	-0.0348512	0.0419941
-6.90876	0.428501	-12.093	0.587273	-0.00106888	-0.028767
-6.95207	0.431345	-12.0837	0.565088	0.00377348	0.0632772
-6.86598	0.530072	-12.0087	0.691362	-0.190489	-0.0355188
-6.74476	0.44335	-11.9764	0.591276	-0.133692	0.0173297
-6.75849	0.467612	-12.1114	0.429315	-0.267863	0.0274525
-6.95181	0.410229	-12.0131	0.536193	0.00519497	0.0141192
-6.71647	0.534964	-11.8717	0.633663	0.00989731	-0.137982
-6.76851	0.488186	-12.0282	0.585682	-0.0213986	0.0467764
-6.72346	0.521642	-12.1378	0.574464	-0.125474	-0.028102
-6.81115	0.481578	-11.9303	0.553805	-0.174858	0.022258
-6.63554	0.350744	-11.8086	0.59602	-0.0388752	-0.0319311
-6.79826	0.480603	-11.9457	0.594814	-0.0769742	-0.0220197
-6.8162	0.46861	-11.8294	0.592692	0.123832	-0.0517847
-6.93047	0.456575	-12.1425	0.619464	0.121574	-0.0067946
-6.87223	0.445183	-12.0946	0.68132	0.17185	-0.0065177
-6.81233	0.488866	-11.9586	0.525462	-0.105438	-0.01871
-7.01801	0.429091	-11.9837	0.54991	-0.175414	-0.0220671
-7.07197	0.529575	-11.953	0.56914	0.0610877	0.0299145
-7.01329	0.43655	-12.19	0.436417	-0.11218	-0.0328381
-6.69872	0.541014	-12.0231	0.563844	-0.189113	0.0025848
-6.7503	0.439413	-12.1497	0.558423	-0.0786335	0.0594121
-6.58388	0.435633	-11.9292	0.698501	-0.150647	0.00077485
-6.72162	0.4134	-12.0175	0.571468	0.10545	0.0229217
-7.04097	0.538613	-12.0308	0.596202	-0.274301	-0.0134125
-6.86667	0.481277	-11.9614	0.585177	0.0991903	-0.0518171
-6.98133	0.501883	-11.9222	0.617941	-0.202305	-0.0512068
-6.91672	0.43664	-11.8714	0.631205	-0.187499	-0.0329449
-6.99913	0.425486	-11.9403	0.672255	-0.235893	0.00199924
-6.91322	0.4875	-11.8968	0.569444	-0.205132	-0.0071931
-7.03643	0.587997	-12.0833	0.576147	-0.214286	-0.061699
-6.90189	0.476467	-11.7418	0.555861	-0.0251452	-0.034375
-6.97938	0.570221	-11.8737	0.644958	-0.0218605	-0.0739402
-6.899	0.503134	-11.9355	0.585521	-0.0873274	-0.0925197
-6.80258	0.572691	-12.1015	0.608611	-0.343237	-0.0184139
-6.92678	0.509637	-11.9115	0.601194	-0.168052	-0.0001396
-6.72747	0.493881	-11.8118	0.689241	-0.244354	0.143967
-6.9652	0.558424	-11.8242	0.578748	-0.235178	-0.0789562
-6.8917	0.513228	-11.9298	0.582885	-0.283232	0.00739763
-6.87918	0.546992	-11.7547	0.475716	-0.330956	0.00688978
-6.87193	0.484964	-12.0007	0.644474	0.0742887	0.0319844
-6.82268	0.58505	-12.0247	0.623032	-0.0784146	-0.0817185
-6.94554	0.613311	-11.9451	0.631703	0.0352253	-0.0039885
-7.06657	0.428463	-11.6812	0.693446	-0.00896194	-0.0077416
-6.68614	0.460122	-11.9809	0.620934	-0.274556	-0.0566387
-7.09773	0.522687	-12.0184	0.550437	0.0316423	-0.0223645
-6.9524	0.559642	-11.942	0.618763	-0.0291373	-0.0408237
-6.85268	0.422196	-11.9496	0.592908	-0.0940674	-0.0511448
-7.04013	0.513685	-11.8254	0.630899	-0.309208	-0.106121
-6.70031	0.45037	-11.6914	0.553522	-0.288801	0.0143374
-6.79644	0.497087	-11.8926	0.630435	0.162189	-0.0280707
-6.89242	0.504531	-11.9477	0.626586	-0.117529	-0.0632705
-6.96403	0.467344	-12.0978	0.721256	0.0659009	-0.0181662
-6.84791	0.475385	-11.7255	0.576455	-0.0844242	-0.0508577
-7.17924	0.492137	-11.9452	0.550995	-0.184945	-0.0299497
-6.87241	0.551466	-11.8643	0.604442	-0.144484	-0.0134533
-7.09873	0.609048	-11.7492	0.629918	0.00177008	-0.0124719
-7.0022	0.457637	-11.9728	0.708668	-0.316322	-0.0441314
-6.96949	0.433753	-11.8714	0.627592	-0.0806067	-0.0808668
-6.78254	0.56831	-12.173	0.649306	-0.165045	-0.0103375
-7.03859	0.638492	-11.9472	0.625326	-0.211172	-0.0478138
-6.95075	0.485747	-11.7253	0.549657	-0.0575186	0.00264935
-6.7319	0.515629	-11.8987	0.602907	-0.197034	-0.0780115
-6.62991	0.49572	-12.0322	0.647139	0.0508885	-0.0310808
-6.85473	0.520032	-11.9183	0.643655	-0.109121	-0.0441394
-6.87683	0.526362	-12.0645	0.497194	-0.161224	0.0614328
-7.01948	0.567322	-11.9994	0.634298	-0.23146	-0.0073774
-7.19697	0.517432	-12.024	0.663548	-0.192799	-0.0275522
-6.96733	0.577109	-11.7616	0.619318	-0.111734	-0.138787
-7.10831	0.494998	-12.0024	0.654838	-0.0355512	-0.127083
-7.04898	0.557924	-12.0285	0.729499	-0.378325	-0.0287525
-7.03294	0.516659	-12.1241	0.602598	-0.0815494	0.0240568
-6.84984	0.448203	-12.0449	0.53872	-0.206236	-0.0213441
-6.86312	0.551142	-11.7631	0.547587	-0.452654	-0.0482662
-7.14344	0.413831	-11.8292	0.591351	-0.0275951	-0.0620034
-7.15157	0.544719	-11.922	0.6772	-0.00979269	0.00463203
-6.86723	0.582533	-12.1	0.696667	-0.118658	0.0623807
-6.95742	0.546305	-11.73	0.633795	-0.140713	0.0988902
-6.83879	0.470898	-12.1203	0.627762	-0.174318	0.0280934
-6.82595	0.542457	-12.0828	0.577227	-0.0123619	0.0385656
-7.02885	0.476588	-11.9113	0.616937	-0.273376	0.0171693
-7.17685	0.552505	-11.8978	0.648711	-0.0380595	-0.0215462
-6.82739	0.597676	-11.9776	0.663472	-0.212924	-0.0478187
-6.84301	0.497155	-12.0022	0.537361	0.119531	-0.0529289
-6.70353	0.572517	-11.9891	0.587935	-0.23397	-0.0353055
-7.20326	0.531367	-12.1528	0.676398	-0.024369	-0.097288
-7.04655	0.544517	-11.848	0.633689	-0.206931	-0.0282633
-6.98665	0.510841	-11.9941	0.565098	-0.0488235	-0.003678
-7.09367	0.547134	-12.1178	0.599631	-0.505044	-0.0934117
-6.80704	0.531985	-11.7224	0.664236	-0.0891246	-0.101781
-6.7278	0.534709	-11.7077	0.536387	-0.381534	0.00340147
-6.8768	0.543805	-11.987	0.598028	-0.295622	0.0446167
-6.93113	0.4779	-11.9455	0.567129	-0.352644	-0.0982969
-7.18959	0.56355	-12.039	0.587407	-0.344243	-0.0292008
-6.89499	0.607276	-12.0339	0.646665	-0.0954151	0.0118162
-6.90408	0.48279	-12.1203	0.656622	-0.0959943	-0.0237494
-6.84008	0.586039	-12.0798	0.566737	-0.062748	-0.0648526
-6.97689	0.497059	-11.8332	0.594316	-0.107332	0.0263907
-6.90069	0.531676	-11.9539	0.585881	0.0355602	0.0166513
-7.11015	0.509308	-11.9895	0.635887	-0.121545	0.0349351
-7.14875	0.511238	-11.9422	0.535827	0.00727147	-0.0032731
-6.68318	0.520641	-12.0844	0.631086	-0.202483	-0.0566447
-6.68913	0.538975	-11.9435	0.670207	-0.148244	-0.0856025
-6.91229	0.467914	-11.8319	0.610822	-0.323407	-0.006133
-7.0014	0.597769	-11.9995	0.560505	0.0269606	-0.1029
-7.01494	0.537364	-12.1545	0.592166	-0.0814896	-0.0644192
-6.94638	0.564293	-12.0899	0.674218	-0.14822	-0.0196853
-6.69711	0.606514	-11.8276	0.652861	0.0710029	0.0576096
-6.75241	0.62436	-11.8624	0.57017	-0.281829	-0.015218
-6.65784	0.538739	-11.9073	0.611223	-0.0856108	-0.0542927
-6.50524	0.596464	-11.8301	0.611946	-0.170612	0.010852
-6.66251	0.60538	-11.8324	0.641489	-0.114212	-0.0117342
-6.79141	0.596599	-12.0512	0.670225	-0.164076	0.00901261
-6.49265	0.435794	-11.8429	0.597697	-0.160483	0.044133
-6.95677	0.590344	-12.169	0.618719	-0.186009	0.0232016
-6.78454	0.629733	-11.8135	0.677532	-0.235884	0.0788551
-6.67036	0.703492	-11.9607	0.680056	-0.216188	0.0650875
-6.56593	0.630949	-11.9808	0.60049	-0.0645438	0.0239495
-6.6239	0.656346	-11.9175	0.619188	-0.232965	-0.0551993
-6.59073	0.583838	-11.7588	0.728961	-0.310577	-0.0498342
-6.77838	0.611905	-11.8198	0.653042	-0.207642	-0.0426164
-6.9754	0.65601	-11.848	0.682747	-0.2369	-0.0719723
-6.92745	0.65782	-12.0579	0.658965	-0.10867	-0.0189247
-6.80566	0.620615	-11.8544	0.609003	-0.0686794	-0.0105254
-6.66583	0.558973	-11.9622	0.666206	-0.226707	0.0113291
-6.67735	0.579659	-11.9534	0.565456	-0.31725	-0.0259285
-6.96539	0.699114	-12.0153	0.664229	-0.438215	-0.0703433
-6.89139	0.444068	-11.8601	0.613047	-0.309796	-0.004665
-6.79312	0.527051	-11.9707	0.594184	-0.322556	0.0232107
-6.7143	0.533846	-11.9857	0.624034	-0.359753	-0.0371681
-6.53412	0.698554	-11.8979	0.608482	-0.201357	0.0133442
-6.7943	0.546202	-12.2093	0.660985	-0.110722	-0.0691298
-6.69835	0.583392	-12.098	0.704067	-0.0561277	-0.074132
-6.84504	0.640379	-11.9221	0.645136	-0.283407	-0.0202834
-6.93128	0.538048	-11.7652	0.607071	-0.152455	0.0183926
-6.60931	0.591156	-11.7078	0.550848	0.0130818	0.026722
-7.0571	0.563602	-11.8448	0.594923	-0.0198931	0.0199016
-6.80783	0.613468	-12.0396	0.668681	-0.20727	-0.0029465
-6.80302	0.479716	-11.9022	0.63086	-0.315171	-0.0222533
-6.952	0.591784	-12.0791	0.555048	-0.203885	0.0141164
-6.57801	0.567894	-12.2167	0.626334	-0.0644695	-0.0783606
-6.58769	0.538951	-11.979	0.568409	-0.225069	0.0268397
-6.59298	0.537375	-11.9949	0.632948	-0.11021	-0.0562422
-6.9025	0.639627	-11.9316	0.65297	-0.233458	0.00449783
-6.88206	0.526697	-11.8749	0.597688	-0.0104556	0.0463753
-6.76814	0.621227	-12.1915	0.653181	-0.369852	0.0740743
-6.52531	0.60522	-11.927	0.62845	-0.00421154	0.0216035
-6.83402	0.500704	-11.9696	0.746894	-0.266506	-0.0248353
-6.77785	0.635493	-11.8075	0.606412	-0.249518	-0.0542154
-7.21691	0.614945	-11.9445	0.64627	-0.112755	0.0346249
-6.7598	0.602613	-11.9564	0.603292	-0.250977	-0.100005
-6.77705	0.589526	-11.9735	0.670905	-0.0951686	0.0787862
-6.46741	0.578133	-11.7263	0.597997	-0.218706	-0.056585
-6.94951	0.586207	-11.8383	0.759858	-0.172141	0.054809
-7.12338	0.46443	-12.19	0.603794	-0.303703	-0.043654
-6.83375	0.602168	-12.0565	0.638849	-0.381902	-0.0601397
-6.7183	0.565403	-11.9965	0.622255	-0.0367632	-0.0469048
-6.744	0.461496	-11.8917	0.677227	-0.321988	-0.0145308
-6.95376	0.624384	-11.9326	0.630218	-0.0915089	-0.0059682
-6.8697	0.525687	-11.8308	0.593696	-0.118528	0.011961
-6.72989	0.574283	-11.9864	0.581334	-0.0456682	0.0182801
-6.86592	0.618626	-12.0258	0.641887	-0.0483101	0.0608736
-6.57915	0.550831	-11.9462	0.592362	-0.174432	-0.0324997
-6.43784	0.554914	-12.0125	0.588059	-0.237812	-0.058489
-6.67974	0.568348	-11.9678	0.692326	-0.119086	-0.068998
-6.86669	0.656609	-11.7417	0.676926	-0.0195505	-0.102891
-6.9191	0.652545	-11.9159	0.647784	-0.320459	-0.0477274
-6.74599	0.492001	-11.8654	0.581616	-0.196046	0.0137518
-6.6172	0.456454	-11.9592	0.677501	-0.32186	-0.0936247
-6.9488	0.580798	-12.0121	0.585973	-0.163809	0.00132737
-6.36362	0.542892	-12.0057	0.589543	-0.22559	-0.0762511
-6.49823	0.616382	-12.0694	0.609565	-0.142573	-0.0366502
-6.71217	0.543281	-12.0288	0.636027	-0.0292599	-0.002295
-6.64251	0.56581	-11.7874	0.703221	-0.0426171	-0.0188415
-6.63972	0.501214	-11.927	0.726196	-0.247454	0.0111048
-6.5261	0.642454	-11.6507	0.611216	-0.0670132	-0.0552684
-6.6448	0.515252	-12.0194	0.719072	-0.185772	-0.0207087
-6.55648	0.514246	-12.0833	0.622802	-0.353877	0.0419501
-6.48403	0.552098	-11.8634	0.597032	-0.164104	-0.0262721
-6.53678	0.533703	-12.009	0.613395	-0.129996	-0.077627
-6.72419	0.555137	-11.9499	0.612512	-0.0162406	0.013434
-6.51558	0.581358	-11.7791	0.702208	-0.191292	-0.0217196
-6.79542	0.568651	-11.7905	0.652715	-0.0174891	-0.0119757
-6.41443	0.546543	-11.9263	0.612797	-0.0352536	0.0562336
-6.50299	0.423644	-11.8857	0.674388	-0.211182	-0.0308299
-6.63994	0.604726	-11.9073	0.686496	-0.30987	-0.0421429
-6.44901	0.545305	-11.81	0.668394	-0.129626	-0.0604626
-6.39281	0.549936	-11.6755	0.672932	-0.0308019	-0.0523427
-6.34068	0.543639	-11.92	0.644297	-0.0612183	0.0181801
-6.488	0.478575	-11.9439	0.741843	-0.377316	-0.0096057
-6.59484	0.564527	-12.0809	0.751424	-0.235423	-0.0005605
-6.52452	0.631675	-11.8734	0.733265	-0.201949	-0.0294915
-6.70288	0.632035	-12.0427	0.642466	-0.217602	0.0132024
-6.46179	0.518154	-11.9051	0.624111	-0.0807253	-0.0020499
-6.43706	0.549752	-12.0482	0.646733	-0.246033	-0.0083903
-6.54425	0.578581	-11.9765	0.715945	-0.20234	0.0149331
-6.58676	0.566352	-11.9307	0.632519	-0.169063	-0.0820471
-6.60395	0.534987	-12.0407	0.693188	-0.373169	0.018729
-6.574	0.562364	-11.8545	0.700886	-0.218162	-0.0267077
-6.80121	0.558796	-12.0268	0.665962	-0.30726	-0.142881
-6.63733	0.551683	-11.9124	0.628198	-0.169699	-0.0479621
-6.39997	0.584235	-11.7965	0.757475	-0.175528	0.0235201
-6.45369	0.529028	-11.7013	0.772457	-0.142509	-0.0692891
-6.34505	0.515453	-11.8897	0.653596	-0.181263	-0.0203879
-6.47458	0.569714	-11.7205	0.658977	-0.280877	0.0260036
-6.31773	0.560143	-11.7549	0.640407	-0.282416	0.00574843
-6.34969	0.504785	-11.8692	0.704577	-0.220107	0.0862418
-6.62663	0.42786	-11.7413	0.619159	-0.170293	-0.0476627
-6.51359	0.512575	-11.7998	0.682763	-0.268271	-0.0160928
-6.35261	0.541485	-11.7051	0.647752	-0.220807	-0.0605863
-6.41276	0.616281	-12.0082	0.665117	-0.300494	-0.0200729
-6.38109	0.578193	-11.5074	0.695462	-0.349566	-0.116777
-6.48619	0.449171	-11.8843	0.648996	-0.0344427	0.00697257
-6.24842	0.631231	-12.0183	0.506726	-0.419315	0.0231073
-6.51596	0.541502	-11.8676	0.665997	-0.348924	0.0303016
-6.51467	0.578681	-11.6482	0.639143	0.0231085	-0.0005088
-6.28392	0.532213	-11.8394	0.61499	-0.0658558	0.00984522
-6.40298	0.53574	-11.8551	0.540145	-0.222682	0.056561
-6.48207	0.510701	-11.9545	0.623535	-0.229343	0.0814242
-6.46383	0.532356	-11.9156	0.630669	-0.246252	-0.0873501
-6.59308	0.568853	-11.942	0.647737	-0.309672	-0.026518
-6.53739	0.480686	-11.6303	0.633637	-0.176204	-0.0456294
-6.52516	0.53881	-11.9161	0.744222	-0.0584433	-0.0049822
-6.41896	0.524264	-11.6848	0.642536	-0.122234	-0.0768416
-6.6077	0.561288	-11.8531	0.64887	-0.225893	-0.0520956
-6.42291	0.582065	-11.7218	0.620698	-0.27331	0.0192075
-6.29523	0.583264	-11.8382	0.636128	-0.0435464	0.0864072
-6.58882	0.483403	-11.8388	0.687052	-0.135226	-0.0022071
-6.54563	0.481052	-11.7335	0.648973	0.0371613	-0.0496085
-6.37008	0.445125	-11.7588	0.726883	-0.0449306	0.0504897
-6.49613	0.553002	-11.5692	0.60974	-0.15127	0.0260544
-6.42524	0.547153	-11.8267	0.697648	-0.246206	0.0337039
-6.33584	0.500043	-11.6843	0.60544	-0.272982	-0.0045276
-6.74088	0.570189	-11.5878	0.627978	-0.385626	-0.0313228
-6.41376	0.636123	-11.8012	0.66559	-0.150452	-0.0109551
-6.64574	0.443504	-11.6553	0.622276	-0.285086	0.0280312
-6.41262	0.496712	-11.7801	0.576952	-0.267465	-0.0095985
-6.59607	0.458052	-12.0136	0.704173	-0.179422	-0.103138
-6.39426	0.525938	-11.635	0.530676	-0.333266	0.0798507
-6.56101	0.506139	-11.5517	0.653614	-0.0134297	0.0750698
-6.71525	0.525812	-11.5819	0.632471	-0.254267	-0.0479401
-6.23679	0.546143	-11.5639	0.601064	-0.271096	-0.0605202
-6.34042	0.460427	-11.6258	0.612142	0.0377806	-0.0061533
-6.46045	0.507843	-11.833	0.669816	0.0141064	-0.0076776
-6.24045	0.507524	-11.7145	0.645861	-0.103944	-0.0162432
-6.44423	0.613158	-11.5547	0.647974	-0.122737	-0.0979512
-6.50281	0.510831	-11.8811	0.594721	-0.318069	0.0942218
-6.51448	0.521196	-11.6566	0.589644	-0.0160144	-0.0490169
-6.60262	0.461157	-11.4309	0.614434	-0.374138	-0.0752501
-6.3503	0.459424	-11.4052	0.641237	-0.144886	-0.0484776
-6.46579	0.498965	-11.573	0.738856	-0.289726	-0.0265857
-6.26157	0.457035	-11.6703	0.643953	0.0855229	0.0237149
-6.22276	0.551235	-11.6822	0.560774	-0.244524	-0.11142
-6.34935	0.603944	-11.4613	0.586217	-0.0588328	-0.0311439
-6.41349	0.474198	-11.6029	0.668572	-0.213189	0.00356411
-6.16908	0.488475	-11.2916	0.710902	-0.0117033	-0.0295428
-6.37058	0.502683	-11.6198	0.661719	-0.159281	0.0133037
-6.60107	0.496226	-11.6221	0.547992	0.00315179	-0.0365138
-6.31666	0.530192	-11.5577	0.658949	-0.392796	0.010409
-6.46181	0.604707	-11.4094	0.693865	-0.197043	-0.0625953
-6.24851	0.451971	-11.5314	0.727095	-0.10452	0.0358823
-6.3001	0.573961	-11.6071	0.691128	-0.306746	-0.0110132
-6.51034	0.48894	-11.5863	0.678049	-0.0995864	-0.0291174
-6.35975	0.447439	-11.4317	0.64301	-0.189411	-0.0732057
-6.33151	0.487978	-11.5225	0.563603	-0.0634778	0.00272513
-6.32219	0.527425	-11.6875	0.566786	-0.0785835	-0.0556299
-6.31085	0.450091	-11.8684	0.69303	-0.0442894	-0.0075025
-6.37915	0.492336	-11.4888	0.570944	-0.259101	-0.0122444
-6.29604	0.466515	-11.346	0.621694	-0.307337	-0.0848419
-6.41902	0.484817	-11.5822	0.658867	-0.258841	-0.0534503
-6.43567	0.506409	-11.7043	0.62014	-0.170958	0.0272016
-6.68188	0.498125	-11.5185	0.749818	-0.181913	-0.012914
-6.34022	0.497731	-11.5873	0.625933	-0.0849012	-0.0152534
-6.32389	0.475141	-11.4715	0.623028	-0.00971237	0.00991302
-6.53886	0.506539	-11.4638	0.546986	-0.0276264	-0.0434152
-6.21402	0.562779	-11.5136	0.753361	-0.239591	0.0207978
-6.40138	0.46243	-11.6151	0.671699	-0.206901	-0.0208951
-6.30655	0.554381	-11.4176	0.641864	-0.115308	-0.0161394
-6.22785	0.547266	-11.5416	0.648308	-0.246712	-0.0105376
-6.24937	0.446118	-11.6855	0.553807	0.0205202	0.00348198
-6.31435	0.520347	-11.2721	0.657939	-0.104661	0.0407441
-6.3258	0.496004	-11.4886	0.604867	-0.22932	0.00307412
-6.13616	0.534969	-11.4015	0.658791	-0.162495	-0.118616
-6.33476	0.464165	-11.5136	0.575508	-0.395441	0.0153827
-6.08432	0.622247	-11.514	0.507981	-0.142421	0.0108117
-6.27204	0.523948	-11.5885	0.548012	-0.198621	-0.0852665
-6.40962	0.62824	-11.6178	0.587877	-0.0610843	-0.0673824
-6.58751	0.576365	-11.3392	0.641463	-0.0671474	-0.0204715
-6.20572	0.51058	-11.3608	0.704836	-0.14821	0.0412303
-6.51883	0.552881	-11.5469	0.740676	-0.270992	0.0468563
-6.38324	0.532816	-11.346	0.614367	0.00806496	0.070179
-6.42353	0.577921	-11.5717	0.550488	-0.213436	-0.0645153
-6.21003	0.493037	-11.479	0.665135	-0.519982	-0.0389091
-6.25303	0.492008	-11.4481	0.67117	-0.125333	-0.0198177
-6.14291	0.514223	-11.385	0.678775	-0.213683	-0.0227617
-6.3137	0.459318	-11.6717	0.680261	-0.209915	-0.0414633
-6.43704	0.546945	-11.4809	0.599551	-0.113474	0.00151012
-6.23337	0.486769	-11.1564	0.603453	-0.252093	0.0693337
-6.26779	0.496598	-11.2711	0.694407	-0.193608	0.00346449
-6.32534	0.463531	-11.3136	0.63848	-0.0450952	-0.0015781
-6.29728	0.549697	-11.4608	0.660356	-0.0855106	0.0691085
-6.26021	0.52084	-11.4252	0.569369	-0.118304	-0.0620093
-6.20289	0.583566	-11.4226	0.665581	-0.184856	-0.0233615
-6.37349	0.517405	-11.7147	0.661689	-0.342604	-0.0621605
-6.31489	0.506489	-11.3571	0.650308	-0.15693	-0.0764412
-6.08272	0.530372	-11.4029	0.602453	-0.136499	0.0070738
-6.30614	0.585281	-11.4213	0.60736	-0.175566	-0.083708
-6.17971	0.607398	-11.3916	0.662322	-0.220024	-0.0225734
-6.09086	0.520085	-11.5366	0.734301	-0.147017	-0.0034537
-6.03919	0.501536	-11.3365	0.529218	-0.309012	0.00065248
-6.17513	0.580609	-11.2672	0.682741	-0.239546	0.0404415
-6.24947	0.554779	-11.1572	0.635397	-0.175935	-0.0603198
-6.16092	0.530432	-11.527	0.577494	-0.107146	0.016886
-6.4822	0.545959	-11.2	0.594004	-0.311139	0.00724655
-6.15406	0.465468	-11.451	0.562151	-0.145525	-0.0510798
-6.45372	0.512089	-11.5345	0.610874	-0.257462	-0.0153142
-6.17529	0.578179	-11.4927	0.643103	-0.151744	-0.006496
-6.17553	0.553179	-11.3622	0.626694	-0.237704	0.0030784
-6.34618	0.463838	-11.341	0.596287	-0.212997	-0.070523
-6.16034	0.484678	-11.4878	0.642685	-0.100624	-0.0749794
-6.52129	0.492066	-11.6954	0.665682	-0.222224	-0.0033443
-6.43824	0.463389	-11.4238	0.659742	-0.134259	-0.0426553
-6.2969	0.555653	-11.3253	0.651632	-0.144922	-0.0010865
-6.21074	0.534227	-11.2114	0.6231	-0.230048	-0.0179132
-6.21234	0.523864	-11.2913	0.612363	-0.116255	-0.0107823
-6.35065	0.50638	-11.3767	0.58089	-0.102597	-0.0129114
-6.47639	0.616937	-11.4377	0.631112	-0.183737	-0.0594715
-6.5302	0.573011	-11.5442	0.571106	-0.245369	-0.0445112
-6.44086	0.452407	-11.2023	0.635564	-0.0547299	-0.0595224
-6.33583	0.497856	-11.3937	0.583694	-0.192232	-0.0010088
-6.2139	0.565607	-11.2685	0.578198	-0.266723	-0.0467561
-6.39931	0.49444	-11.3842	0.579545	-0.103583	-0.0023851
-6.17312	0.524007	-11.5361	0.566662	-0.157788	0.0187724
-6.48774	0.504691	-11.3399	0.674377	0.0186041	-0.0610765
-6.61847	0.568977	-11.4356	0.660843	-0.186706	-0.0649635
-6.12199	0.592117	-11.2902	0.637934	-0.0469089	0.0111371
-6.08448	0.527895	-11.2532	0.683039	-0.260612	-0.076258
-6.12136	0.522745	-11.2157	0.733191	-0.198533	-0.0504793
-6.23405	0.517752	-11.2931	0.625153	0.0372175	-0.0170643
-6.24627	0.508989	-11.4782	0.664357	-0.340732	-0.0097278
-6.30056	0.548299	-11.0659	0.604707	-0.169319	-0.11754
-6.36253	0.511066	-11.278	0.651273	-0.186906	0.106445
-6.3147	0.49666	-11.4542	0.66591	-0.359571	-0.0378998
-6.3062	0.468157	-11.5432	0.709952	-0.22092	0.043924
-6.14947	0.587566	-11.1929	0.681124	-0.228696	-0.0188662
-6.12644	0.516598	-11.2597	0.640828	-0.377754	-0.0283132
-6.00135	0.535586	-11.3126	0.647807	-0.277069	0.0179066
-6.21257	0.562036	-11.1613	0.605263	-0.0676083	-0.0622468
-5.98935	0.4913	-11.3648	0.548979	-0.230574	0.0125893
-6.16958	0.570575	-11.3078	0.614435	-0.253091	-0.012275
-6.25785	0.546053	-11.4142	0.565001	0.140714	0.0610189
-6.0801	0.588549	-11.2187	0.717427	-0.104278	-0.0134724
-6.26905	0.556307	-11.3147	0.615699	-0.189698	-0.0473689
-6.22991	0.470059	-11.2457	0.64595	-0.163419	-0.083989
-6.27074	0.569198	-11.5003	0.610635	-0.268032	-0.0938636
-6.3005	0.512808	-11.3596	0.610954	-0.150815	-0.0027695
-6.0532	0.528359	-11.3156	0.663364	-0.106092	0.0330074
-6.25948	0.452192	-11.3346	0.639071	-0.0296695	-0.0807524
-6.08436	0.527082	-11.2147	0.662865	-0.128699	0.0537823
-6.09605	0.512891	-10.894	0.579373	-0.213631	0.030775
-5.98881	0.559666	-11.2505	0.682191	0.00216933	-0.0319782
-6.07112	0.374781	-11.1576	0.650272	0.0528566	-0.0212584
-6.4202	0.491365	-11.2667	0.683507	-0.114846	-0.0393949
-6.21467	0.500685	-11.2453	0.650222	-0.00587938	-0.0393378
-6.02383	0.447103	-11.3145	0.613282	-0.253128	-0.0481775
-6.09119	0.643667	-11.294	0.691483	-0.201281	0.0342425
-5.98696	0.607728	-11.2758	0.661407	-0.332911	-0.0513154
-6.30048	0.533173	-11.4756	0.593552	-0.0786739	-0.0779151
-6.00025	0.494289	-11.3082	0.717647	-0.210517	-0.0399298
-6.1797	0.568742	-11.2092	0.590757	0.0182456	0.013716
-6.20795	0.510279	-11.1359	0.610866	-0.29778	0.0730923
-5.98728	0.551385	-11.1476	0.658944	0.021734	0.0255971
-6.17545	0.4426	-11.4454	0.606572	-0.0342716	-0.0958488
-6.24083	0.566397	-10.9317	0.651212	-0.0290439	0.0240671
-6.11929	0.571895	-11.0905	0.55975	-0.243656	0.0109989
-6.10554	0.54056	-11.088	0.569935	-0.423231	-0.0850033
-6.22783	0.57799	-11.2679	0.673742	-0.301195	-0.0535173
-6.4035	0.536984	-11.1995	0.690684	-0.211149	-0.0204521
-6.12339	0.423412	-11.2397	0.563258	-0.165086	-0.0719427
-5.993	0.557701	-11.1578	0.687506	-0.353317	-0.0485519
-6.14858	0.603563	-11.2924	0.653306	-0.0467628	-0.0616989
-6.28756	0.482754	-11.3835	0.632332	-0.226176	0.00589757
-6.25915	0.466294	-11.1128	0.685947	0.106028	0.00962529
-6.00427	0.50245	-11.1713	0.586846	-0.157472	0.00587344
-6.21082	0.588403	-11.3105	0.685269	-0.0699063	-0.0692086
-6.12863	0.561088	-11.297	0.577913	-0.150064	0.0174026
-5.9015	0.518188	-11.1619	0.612523	-0.188396	-0.0500752
-6.00224	0.523495	-11.3716	0.659487	-0.290022	-0.124234
-6.43198	0.504824	-10.9337	0.65389	-0.232155	0.0141558
-6.03249	0.553473	-11.1729	0.641767	-0.203158	0.0416845
-5.99003	0.492909	-11.3364	0.59227	-0.197581	0.0176397
-6.23531	0.471885	-11.0948	0.65433	-0.230407	-0.049215
-6.27481	0.541851	-11.1387	0.766945	-0.17871	0.0197575
-6.28831	0.522908	-11.1604	0.620045	-0.329102	-0.035363
-6.05318	0.478577	-11.1413	0.641115	-0.167081	-0.0044474
-6.12518	0.45114	-11.2728	0.76027	0.0450302	0.0409794
-6.02497	0.553248	-11.2392	0.687334	-0.014079	-0.0392885
-6.26654	0.492602	-10.9917	0.642472	-0.0644904	-0.0114093
-6.35533	0.540611	-11.1859	0.567231	-0.319934	0.00900669
-6.00894	0.540663	-11.2595	0.727278	-0.0613802	-0.0512785
-6.20828	0.497166	-11.3342	0.635409	-0.128999	-0.0110322
-6.12664	0.449612	-11.312	0.667399	-0.248823	-0.0210328
-6.33013	0.469001	-11.2035	0.682634	-0.114822	-0.0189853
-6.03114	0.457623	-11.4076	0.761766	-0.277688	0.0201084
-6.03229	0.482014	-11.2965	0.693583	-0.232118	0.0444353
-6.21771	0.520143	-11.4145	0.719632	-0.307289	0.00223972
-6.12023	0.535834	-11.0101	0.643768	-0.0788229	-0.0025553
-6.1484	0.513524	-11.1632	0.572205	-0.197731	-0.0113992
-6.01324	0.48779	-11.2293	0.644409	-0.105579	0.00993375
-6.01311	0.494216	-11.2769	0.669281	-0.0726985	0.00147272
-6.06574	0.484839	-11.4064	0.657257	-0.0800587	-0.0482786
-6.06045	0.623604	-11.2957	0.632234	-0.128954	-0.0107573
-6.26763	0.580455	-11.2526	0.623903	-0.262617	-0.0156381
-6.14596	0.564414	-11.0732	0.661449	-0.0329132	0.0164405
-6.07391	0.531238	-11.2286	0.709768	-0.258671	0.0131605
-6.10254	0.473908	-11.1726	0.59759	-0.00296732	0.025759
-6.10222	0.586946	-11.2507	0.678667	-0.396792	-0.0122919
-5.8591	0.542992	-11.079	0.625136	-0.27295	-0.0239687
-6.09809	0.616795	-10.9427	0.608551	-0.303169	0.0839539
-6.15072	0.519466	-11.2364	0.604702	-0.110432	0.0147985
-5.99412	0.540633	-11.5171	0.662102	-0.133749	-0.0636134
-6.14648	0.552075	-11.1154	0.653885	-0.21365	-0.0543033
-6.10182	0.532006	-11.219	0.611538	-0.14853	0.026392
-6.188	0.518988	-11.2956	0.550704	-0.44957	-0.0341791
-6.10624	0.558634	-11.0875	0.679777	-0.00846086	-0.0298624
-6.13456	0.540292	-11.3641	0.658351	-0.158425	-0.0174397
-6.11595	0.577379	-11.2418	0.649163	-0.296004	-0.0605001
-6.00907	0.510123	-11.1449	0.646101	-0.230813	-0.0144678
-6.13138	0.471943	-11.2885	0.675585	-0.205003	0.0363328
-6.06838	0.434773	-11.2352	0.650954	-0.069804	-0.0168634
-5.9136	0.555184	-11.1103	0.622418	-0.250496	0.0441941
-6.00753	0.443374	-11.0191	0.583584	-0.264978	-0.0112975
-5.97994	0.501884	-10.92	0.707984	-0.0967865	-0.111494
-5.87496	0.505757	-11.3619	0.676618	-0.177681	0.0292706
-5.868	0.596765	-11.0796	0.656864	-0.182224	0.0541288
-6.06504	0.530743	-11.0719	0.670583	-0.297879	-0.0746714
-6.22826	0.493699	-11.1905	0.572935	-0.060271	-0.0136464
-6.05887	0.495433	-11.4533	0.691575	-0.235232	-0.0127819
-6.16013	0.495088	-11.22	0.614199	-0.416392	0.00028346
-5.78453	0.557212	-11.1061	0.671167	-0.128746	0.016199
-6.00883	0.42213	-11.3049	0.689859	-0.360318	-0.012732
-6.08665	0.485342	-11.0975	0.662903	-0.0935667	-0.0623462
-5.97333	0.522442	-11.3828	0.617892	-0.216145	-0.0508905
-6.06437	0.535684	-11.0857	0.541189	-0.385696	-0.0725157
-6.10372	0.557122	-11.3572	0.667407	-0.483308	0.00420539
-6.17556	0.476758	-11.2035	0.647328	-0.311877	-0.021122
-5.88725	0.536821	-11.1301	0.616607	-0.0546138	-0.0762553
-6.01174	0.555799	-10.8935	0.734549	-0.345332	-0.0619636
-5.94377	0.432983	-11.0805	0.657245	-0.318247	-0.0295397
-6.24831	0.499983	-11.1874	0.662997	-0.443116	0.0201671
-6.04746	0.498007	-11.4017	0.556509	-0.207565	-0.0102462
-6.08766	0.403465	-11.2218	0.552735	-0.308644	-0.0490638
-6.00966	0.469207	-11.3588	0.687722	-0.144326	-0.0358142
-5.9849	0.473725	-11.1969	0.679893	-0.158021	-0.084855
-6.15674	0.418665	-10.8392	0.591158	-0.313474	-0.0642175
-5.92706	0.448709	-11.1504	0.623236	-0.485722	-0.0381103
-6.01041	0.479441	-11.066	0.672456	-0.25018	-0.0149998
-5.94245	0.493648	-11.3108	0.726202	-0.228776	-0.0313169
-6.05291	0.501417	-11.0751	0.685604	-0.416199	-0.008454
-5.78799	0.53993	-11.01	0.584668	-0.00402198	-0.0272609
-6.04705	0.481273	-11.1252	0.557237	0.0448504	0.0438524
-5.96178	0.489814	-11.3243	0.654404	-0.137663	-0.0564085
-6.3798	0.477792	-11.0613	0.687826	-0.250419	-0.100846
-5.95309	0.524249	-11.0194	0.724965	-0.235353	-0.0493904
-5.91146	0.478268	-11.0637	0.725157	-0.00120042	0.0131792
-6.20336	0.464016	-11.2214	0.620779	-0.164933	-0.0613366
-6.1757	0.445652	-11.1472	0.667461	-0.252783	0.0169024
-5.93406	0.517486	-11.1345	0.609882	-0.105026	-0.0075639
-6.01552	0.368361	-11.2533	0.608168	-0.293548	0.0687399
-6.07179	0.536772	-11.0693	0.713793	-0.292167	0.043044
-5.91539	0.489048	-11.1222	0.676961	-0.13503	-0.0015338
-5.95296	0.415643	-11.048	0.636247	-0.148116	0.0120989
-6.01721	0.506064	-11.4853	0.665247	-0.316768	-0.0845079
-5.96577	0.452247	-11.309	0.609449	-0.362647	-0.0029596
-6.14968	0.477279	-11.2309	0.687765	-0.0714326	-0.0589049
-5.76931	0.38217	-10.9791	0.608175	-0.0578604	-0.0062796
-5.87705	0.388495	-11.12	0.563927	-0.148349	0.120106
-6.27277	0.458559	-11.1938	0.533024	-0.128491	-0.0370115
-6.16328	0.531592	-10.9208	0.667539	-0.175133	-0.0427901
-5.97251	0.43295	-11.1267	0.524533	-0.200325	-0.0447646
-6.16394	0.358651	-11.04	0.667448	-0.368872	-0.140788
-6.07793	0.549995	-11.2602	0.649476	-0.135756	-0.0297694
-6.16253	0.468505	-11.0953	0.640098	-0.103232	0.00034902
-5.99645	0.430755	-11.2983	0.744211	-0.225081	-0.0386458
-5.97229	0.466077	-11.0244	0.61418	-0.211897	-0.0041123
-5.93284	0.485398	-11.2895	0.614456	-0.287318	-0.0733622
-6.12363	0.525659	-11.0328	0.625911	-0.252611	-0.0383196
-6.2704	0.513284	-11.1664	0.718316	-0.18947	-0.173109
-5.99933	0.510438	-11.2007	0.702938	-0.368583	-0.0322459
-6.13816	0.470656	-10.816	0.602944	-0.266219	0.0332996
-5.94394	0.481295	-11.181	0.664571	0.0298332	-0.0195846
-5.96002	0.466601	-10.9814	0.609829	-0.232798	0.0204772
-5.9507	0.560227	-10.9496	0.719778	-0.402593	-0.0575416
-6.15693	0.434859	-11.2036	0.596875	-0.27683	-0.0345204
-6.07559	0.48214	-11.1446	0.636748	-0.379745	-0.0235773
-6.02048	0.405837	-10.8613	0.692906	-0.429048	0.00254668
-5.94086	0.514184	-11.1398	0.635062	-0.336196	-0.0207241
-6.26476	0.538723	-11.1475	0.639438	-0.140727	-0.0294283
-6.04566	0.483133	-10.982	0.650032	-0.313076	-0.0398885
-5.91038	0.460772	-11.0556	0.650328	-0.217384	0.0382549
-6.0616	0.424252	-10.9942	0.643368	0.238956	0.0555624
-5.98893	0.56222	-11.0009	0.657132	-0.211194	0.086241
-6.0198	0.459034	-10.9479	0.61361	-0.32154	-0.0124742
-6.14557	0.469776	-11.1416	0.685927	-0.200014	0.020824
-6.21697	0.494847	-11.0324	0.615244	-0.213716	0.0444527
-5.91618	0.435701	-10.8488	0.610757	-0.271903	-0.036508
-6.00698	0.464504	-11.0566	0.688875	-0.0978604	-0.0528008
-6.12976	0.503518	-11.0673	0.694986	-0.299647	-0.0560809
-6.01733	0.444868	-10.7958	0.630906	-0.202148	0.00322
-6.02799	0.442018	-11.0016	0.66696	-0.272509	-0.031311
-5.97427	0.630564	-11.1245	0.630944	-0.392568	0.0368103
-5.88918	0.399478	-10.9289	0.673389	-0.343942	-0.0610161
-6.19744	0.370644	-10.8269	0.625355	-0.0604097	-0.0271306
-6.05443	0.548936	-11.0777	0.649727	-0.0275686	-0.0177582
-6.00466	0.443465	-11.0659	0.611052	0.0786821	0.00657969
-6.04311	0.47847	-10.7112	0.714546	-0.428817	-0.0232303
-5.73377	0.468622	-11.1743	0.650174	-0.337402	-0.088596
-6.0065	0.492931	-10.9549	0.616659	-0.174052	0.00345871
-5.89549	0.43723	-10.976	0.699002	-0.3119	-0.0324055
-6.01357	0.489944	-11.1939	0.675707	-0.266173	0.100492
-5.98366	0.563132	-11.0688	0.717256	-0.242472	0.0144265
-6.03756	0.495691	-11.1855	0.558818	-0.213298	-0.0788337
-5.92235	0.554448	-11.134	0.622675	-0.0207232	-0.0342602
-6.18208	0.3957	-10.9772	0.695707	-0.29217	-0.024228
-5.89641	0.468506	-10.8929	0.629758	-0.377792	-0.0236333
-6.08917	0.476042	-11.2135	0.654914	-0.13159	0.040358
-6.11504	0.371416	-11.1008	0.557644	-0.334408	-0.0090226
-5.94533	0.448602	-11.0214	0.551259	-0.111373	-0.066536
-5.85725	0.559421	-11.053	0.689545	-0.171077	-0.0879518
-5.93271	0.534111	-11.0498	0.620011	-0.141531	-0.001537
-6.04183	0.395953	-10.9086	0.755364	-0.175849	0.0136489
-5.86768	0.464209	-10.8869	0.59693	-0.313512	0.0712397
-5.83768	0.404461	-10.7904	0.691405	-0.066787	-0.0502629
-5.94755	0.411852	-10.964	0.569377	-0.267764	-0.0962576
-6.02061	0.525977	-11.0719	0.712782	-0.239826	-0.113992
-5.77094	0.536093	-10.9278	0.666907	-0.305949	-0.0115531
-6.06678	0.457024	-10.9837	0.653648	-0.322222	-0.0115124
-5.89047	0.521806	-11.1513	0.602806	-0.328517	-0.0493338
-6.04928	0.41125	-11.0663	0.726667	-0.2533	-0.0621716
-5.9765	0.55726	-10.9834	0.7703	-0.285257	-0.01243
-5.97916	0.561567	-11.0501	0.628236	-0.276069	-0.0553009
-5.80332	0.406363	-11.1701	0.704458	-0.0688341	0.0665109
-5.69556	0.535119	-11.0948	0.592947	-0.244196	-0.0418785
-5.7208	0.398022	-11.2162	0.671234	-0.311838	-0.0911463
-5.86087	0.440773	-11.0328	0.696335	-0.247022	0.028579
-6.10586	0.464823	-11.2056	0.745376	-0.115966	-0.0079545
-5.6243	0.426617	-11.0886	0.692302	-0.327673	-0.0659059
-5.81581	0.439875	-11.0441	0.639061	-0.183521	0.00904717
-5.85605	0.4572	-10.8887	0.61384	-0.1532	-0.0040061
-6.22645	0.51985	-10.9297	0.625343	-0.265547	-0.102356
-6.02128	0.592045	-11.1588	0.585502	-0.46656	-0.0730382
-5.9236	0.504635	-10.9363	0.667056	-0.214575	0.0242718
-6.04375	0.514556	-10.9352	0.601226	-0.137684	0.0289894
-5.74123	0.560432	-11.1592	0.708985	-0.249433	0.0785254
-5.98936	0.531134	-10.8538	0.601651	-0.142407	0.0546268
-5.92538	0.520604	-11.0797	0.598261	-0.317032	-0.0134214
-5.82786	0.492056	-10.8636	0.65942	-0.300941	-0.0398991
-6.00381	0.474924	-11.1245	0.668678	-0.224046	-0.0103899
-5.82819	0.560414	-11.0448	0.641242	-0.182302	-0.0092634
-5.95536	0.445008	-10.9838	0.685914	-0.260689	-0.0412666
-6.0335	0.594374	-11.0699	0.75207	-0.151207	-0.0396586
-6.08598	0.44751	-11.1991	0.714614	-0.308342	0.0320049
-5.73972	0.506881	-10.6118	0.636093	0.0250931	0.0129536
-5.74976	0.528822	-10.9417	0.673706	-0.143447	-0.029677
-6.0468	0.418402	-10.9589	0.695511	-0.285252	-2.217e-05
-5.98016	0.411104	-11.1294	0.633457	-0.163836	0.0363433
-6.16162	0.436583	-10.9304	0.753948	-0.30833	-0.0156864
-5.80664	0.446935	-10.8329	0.704583	-0.436057	-0.0773639
-6.0997	0.483526	-10.9974	0.617675	-0.247103	0.0325186
-6.00803	0.500148	-10.7938	0.6049	-0.217699	-0.0757021
-5.69489	0.468926	-10.924	0.629768	-0.201514	-0.0573466
-6.0725	0.487353	-10.8679	0.68876	-0.177864	0.00603456
-5.94939	0.415148	-10.8753	0.711131	-0.156035	-0.052139
-5.8635	0.55096	-11.047	0.648797	-0.507446	-0.0243171
-5.96898	0.443175	-11.2421	0.672877	-0.436094	-0.0892674
-6.07518	0.465161	-10.8889	0.629753	-0.30549	-0.0177564
-5.74435	0.623952	-11.25	0.812732	-0.150068	-0.166969
-5.88898	0.514257	-10.7867	0.73155	-0.234099	-0.0350063
-5.88829	0.440992	-10.9806	0.682041	-0.187813	-0.0103187
-5.7167	0.523024	-10.9221	0.705275	-0.127046	-0.0014008
-5.66344	0.50805	-11.1872	0.663647	-0.350572	-0.0116584
-6.01804	0.502502	-11.1699	0.744745	-0.284755	-0.0144694
-5.82223	0.488473	-10.871	0.651535	-0.33417	-0.0192774
-5.78586	0.447131	-10.9582	0.688313	-0.259337	-0.0676334
-5.85807	0.445888	-11.1716	0.627023	-0.159082	-0.0729807
-5.86813	0.566662	-10.8349	0.705867	-0.258118	-0.043095
-5.76568	0.496263	-10.9646	0.696857	-0.254202	-0.0284643
-6.01036	0.498542	-11.0177	0.700619	-0.348306	-0.0093888
-6.03515	0.506918	-10.7412	0.628043	-0.20468	-0.0057834
-5.77039	0.475588	-10.9819	0.681965	-0.108999	-0.0089352
-5.77117	0.522572	-11.019	0.761049	-0.323382	-0.0846249
-6.05477	0.369524	-11.0732	0.706242	-0.23847	-0.0525447
-6.14912	0.58255	-10.9766	0.650236	-0.243465	0.017299
-5.85451	0.505337	-11.1091	0.742175	-0.27413	-0.0246428
-5.9991	0.515397	-10.9894	0.723062	-0.190908	-0.0386494
-5.66653	0.391701	-11.0471	0.661739	-0.119754	0.0406409
-5.9949	0.517636	-11.0179	0.720888	-0.0551166	-0.0754479
-5.79445	0.407908	-11.1665	0.637158	-0.0665044	-0.0169721
-5.96011	0.505946	-10.7857	0.699827	-0.182035	-0.0357401
-5.99879	0.533527	-10.8771	0.65492	-0.251614	-0.0503772
-5.81959	0.435713	-11.1051	0.738272	-0.0319177	0.0160883
-5.88102	0.528632	-10.9598	0.697871	-0.0755133	-0.0220488
-5.9148	0.475977	-10.9027	0.679338	-0.210414	-0.0540924
-6.01677	0.45744	-10.9766	0.739018	-0.167815	0.0173528
-5.95587	0.550365	-11.0235	0.638591	-0.290648	0.0619741
-5.95758	0.4635	-10.9418	0.566378	-0.235869	0.0851087
-5.93568	0.492919	-11.1222	0.708539	-0.122586	0.00965169
-5.8338	0.512304	-10.7992	0.717893	-0.0910761	0.0553214
-5.77308	0.602488	-10.8045	0.620381	-0.230515	-0.0136458
-6.0892	0.514596	-11.1407	0.612024	-0.104693	-0.0785622
-5.94347	0.436586	-10.8156	0.594178	-0.087016	0.0940247
-5.99009	0.450962	-10.7893	0.752538	-0.260287	-0.0447737
-5.96304	0.446708	-10.8686	0.677282	-0.219959	0.0211597
-5.7795	0.509621	-11.0109	0.61029	-0.137577	-0.0028849
-5.86064	0.552296	-11.0729	0.65136	-0.168228	0.0323534
-5.93013	0.540211	-10.8153	0.715243	-0.105274	0.0981584
-5.95804	0.549404	-10.6907	0.66304	-0.208831	0.0328685
-5.85154	0.497338	-11.0208	0.640027	-0.343976	-0.0076219
-6.15869	0.465297	-10.9912	0.640752	-0.320046	0.00246341
-5.89425	0.499586	-10.8985	0.612287	-0.354915	0.0162142
-5.93194	0.382965	-11.0399	0.719435	-0.290074	-0.0004135
-5.87618	0.545467	-10.849	0.729285	-0.0117352	-0.040842
-5.94091	0.559494	-10.7572	0.618267	-0.204654	0.0206736
-5.9719	0.491307	-11.044	0.580565	0.0575077	0.0279207
-6.07737	0.533711	-10.98	0.683831	-0.200106	0.0185456
-5.77172	0.617083	-10.7209	0.621229	-0.326092	-0.130065
-5.77951	0.472524	-11.049	0.625638	-0.313734	0.0422649
-5.99504	0.461574	-10.6928	0.725149	-0.191754	0.0256965
-5.7571	0.501891	-10.9848	0.651562	-0.203898	0.031021
-5.83904	0.493295	-10.7394	0.627561	-0.305486	-0.0673194
-5.79142	0.455213	-11.055	0.66727	-0.482338	-0.0427513
-6.1825	0.556677	-10.8309	0.683798	-0.216484	-0.0039749
-6.05558	0.537371	-11.1784	0.609507	-0.342748	0.00631505
-5.76779	0.490756	-10.6983	0.717681	-0.180467	0.00466105
-5.92157	0.535739	-10.9497	0.643441	-0.117953	-0.0235208
-5.88306	0.45313	-11.0435	0.613391	-0.194992	0.105757
-6.01645	0.56608	-10.9037	0.628668	-0.287402	0.0738678
-5.96182	0.524992	-10.8827	0.682762	-0.12342	0.00865969
-5.97567	0.489533	-11.0457	0.663317	-0.426494	-0.0582355
-5.8854	0.549031	-10.9928	0.683233	-0.0813609	-0.037534
-5.87529	0.534872	-10.6942	0.715979	-0.328686	-0.049353
-5.91795	0.567833	-10.9234	0.589005	-0.148895	0.0424798
-5.90701	0.468262	-10.7977	0.650629	-0.227097	-0.0452069
-5.82885	0.394243	-11.0232	0.734844	-0.285182	-0.0943126
-5.88699	0.378543	-10.8273	0.693301	-0.0842081	0.019117
-5.77193	0.498905	-11.2068	0.62446	-0.0387562	-0.0046797
-5.90376	0.476744	-10.8563	0.667167	-0.206286	0.0619485
-5.92759	0.445743	-10.9013	0.735818	-0.193695	-0.0382193
-5.97449	0.371589	-10.9986	0.737241	-0.174941	-0.0513652
-6.06448	0.43713	-10.6488	0.659315	-0.319952	-0.0766862
-5.77922	0.395418	-10.8508	0.650619	-0.384912	0.0607685
-5.95318	0.498606	-10.7498	0.596659	-0.459835	-0.190614
-5.99907	0.443643	-10.9014	0.614884	-0.261158	-0.0432223
-5.9459	0.48267	-10.8918	0.678244	-0.277649	-0.0316159
-5.7228	0.458059	-10.9021	0.798199	-0.0590815	-0.0868212
-5.81315	0.533435	-10.8606	0.715457	-0.154659	-0.059911
-5.63135	0.470246	-11.0789	0.62098	-0.00383912	-0.0736651
-5.66883	0.506837	-10.8623	0.744697	-0.273059	-0.0336798
-5.90654	0.583055	-11.1368	0.579013	-0.0960477	0.03602
-5.8786	0.485492	-10.8498	0.658249	-0.36266	-0.0528564
-5.80987	0.549119	-10.8093	0.750404	-0.130612	-0.0878615
-5.95097	0.580796	-11.0235	0.660039	-0.349359	-0.0879112
-5.68656	0.541574	-10.9538	0.634833	-0.171773	0.0337268
-5.75448	0.517019	-10.819	0.669526	-0.300652	-0.0352149
-5.77583	0.438481	-10.8699	0.716576	-0.268695	-0.0028606
-5.7814	0.520646	-10.7715	0.657345	-0.205203	-0.0047228
-5.85604	0.571833	-10.9224	0.577551	-0.147241	0.0293445
-5.64611	0.518314	-10.9255	0.649574	-0.110106	0.044206
-5.80149	0.4601	-11.0882	0.664522	-0.319599	-0.0391673
-5.79815	0.537911	-10.9022	0.620035	-0.297327	-0.0473594
-5.577	0.528955	-10.8742	0.732141	-0.120731	-0.0635785
-5.69765	0.647904	-10.9845	0.586251	-0.559485	0.0697025
-6.10513	0.471931	-11.1923	0.719898	-0.103362	-0.0595526
-5.77942	0.614764	-10.7805	0.69849	-0.366541	-0.085833
-5.39102	0.499396	-11.1657	0.646129	-0.019191	-0.0311222
-5.87402	0.506645	-10.8412	0.664202	-0.247355	-0.0562241
-5.70846	0.540717	-10.8291	0.675037	-0.334803	-0.0020233
-5.79186	0.473124	-10.9378	0.722674	-0.201735	-0.0292851
-5.86716	0.496658	-10.6736	0.633452	-0.106392	-0.0278639
-5.83929	0.528589	-10.8476	0.656271	0.081835	-0.0983483
-5.81777	0.506126	-10.9977	0.610812	-0.0267924	-0.0652627
-5.59194	0.488269	-10.8452	0.715919	0.170718	0.00990247
-5.66599	0.616027	-10.7771	0.621973	-0.12571	0.0890356
-5.7792	0.489359	-10.8554	0.683108	-0.322896	0.100264
-5.66343	0.52269	-10.8277	0.704152	-0.0896382	-0.134767
-5.77701	0.480559	-10.6338	0.665406	-0.0696748	0.0102612
-6.02815	0.517923	-11.028	0.617155	-0.162052	0.00331614
-5.82872	0.484004	-11.0924	0.663994	-0.048794	-0.106963
-5.79953	0.445881	-10.8013	0.628257	-0.10663	-0.0191865
-5.67578	0.452969	-10.7446	0.720931	-0.115689	0.0124254
-5.91122	0.606726	-10.8967	0.648557	-0.201402	-0.0220454
-5.71592	0.550752	-10.8394	0.556025	-0.192659	-0.0970687
-5.73363	0.565444	-10.8952	0.737186	-0.245348	0.00209039
-5.75207	0.630794	-11.0402	0.744189	-0.102545	-0.0123998
-5.85279	0.570032	-10.6913	0.626364	-0.219689	-0.0610653
-5.66483	0.45833	-10.7136	0.674279	-0.268475	0.0104163
-5.81678	0.515147	-10.5696	0.639331	-0.283262	-0.0263369
-5.72709	0.541312	-11.0877	0.694484	0.00247664	-0.0291306
-5.71058	0.581658	-11.0726	0.693192	-0.30479	-0.0639384
-5.78389	0.565796	-10.9538	0.691877	-0.312987	-0.0510065
-5.89203	0.650721	-10.9143	0.610609	-0.311209	-0.123262
-5.48725	0.487039	-10.7459	0.682423	-0.206629	0.0342636
-5.37053	0.476361	-10.9616	0.598663	-0.196307	-0.0782047
-5.61515	0.451296	-10.9346	0.674592	-0.304524	-0.0618645
-5.85061	0.613122	-11.0664	0.580729	-0.113797	0.00017262
-5.94945	0.608504	-10.7395	0.703034	-0.40827	0.0525347
-5.78291	0.528558	-10.986	0.598395	-0.304529	0.030473
-5.72743	0.586646	-11.0715	0.647723	-0.316068	0.00978879
-5.64395	0.591918	-11.0145	0.68396	-0.0701763	0.0386547
-5.6734	0.53964	-10.7691	0.62025	-0.261693	-0.0722801
-5.60299	0.53521	-10.6564	0.730458	-0.320856	0.0357099
-5.61059	0.528366	-10.727	0.789774	-0.0352195	0.0211374
-5.72887	0.526445	-10.7465	0.698025	-0.498676	0.00405842
-5.68425	0.49337	-11.0159	0.666177	-0.34421	-0.0538392
-5.55736	0.570019	-10.6603	0.6514	-0.102681	0.0191026
-5.6996	0.478073	-10.9795	0.575874	-0.0852951	0.0229006
-6.02062	0.538956	-11.1277	0.649589	-0.305479	-0.007814
-5.99485	0.429984	-10.8216	0.728137	-0.383232	0.00324073
-5.65455	0.48933	-10.5381	0.645164	-0.185719	-0.0198393
-5.86079	0.554114	-10.751	0.697374	-0.433734	-0.0649955
-5.71114	0.454594	-10.7367	0.728781	-0.235102	0.0169995
-5.88305	0.590639	-10.6135	0.663994	-0.142852	0.0230617
-5.46732	0.594971	-10.8681	0.724849	-0.130863	0.0459073
-5.75589	0.63732	-10.8006	0.690714	-0.185188	-0.0714857
-5.49538	0.619086	-10.8051	0.600994	-0.176882	-0.0268007
-5.82375	0.477535	-10.733	0.696924	-0.368343	-0.0493493
-5.49854	0.544837	-10.7025	0.691526	-0.442695	0.00157028
		-10.5771	0.57707	-0.229621	-0.0019068
		-10.7637	0.7788	-0.206632	0.00701924
		-10.909	0.793378	-0.249809	-0.0341212
		-10.7033	0.758973	-0.27017	-0.0540178
		-10.7068	0.647866	-0.237113	0.0705324
		-10.8891	0.637151	-0.232845	-0.0236323
		-10.8504	0.653054	-0.16008	-0.0358392
		-10.7225	0.692613	-0.274681	-0.0501167
		-10.7884	0.71964	-0.246114	-0.0865245
		-10.923	0.705166	-0.420678	0.0345189
		-10.8784	0.641397	-0.192019	-0.0101747
		-10.9832	0.763961	-0.266341	-0.0372125
		-10.8101	0.669682	-0.153645	0.024996
		-10.8409	0.655481	-0.209065	-0.0321722
		-10.8644	0.644417	-0.1029	-0.0348665
		-10.849	0.74762	-0.229246	-0.0437388
		-10.9046	0.661345	-0.289173	-0.0187935
		-10.8289	0.648657	-0.254216	-0.0095976
		-10.9218	0.707334	-0.131315	-0.0246059
		-10.571	0.652946	-0.187131	-0.0551279
		-10.6187	0.793887	-0.349714	-0.0601424
		-10.8798	0.669591	-0.194611	0.0260452
		-10.9215	0.72125	-0.131582	-0.0228721
		-10.851	0.734859	-0.21934	-0.0543605
		-10.7502	0.710177	-0.103602	-0.0710026
		-11.0627	0.699672	-0.244541	-0.0164177
		-10.9172	0.63908	-0.0611291	-0.0002753
		-10.6499	0.725512	-0.300633	-0.0274995
		-10.742	0.705705	-0.404411	0.0599169
		-10.7729	0.677701	-0.326528	-0.0730728
		-10.8008	0.696428	-0.324037	-0.0241857
		-10.8141	0.651529	-0.108042	-0.0421017
		-10.7288	0.686822	-0.324846	0.0009194
		-10.9022	0.644799	-0.112367	-0.0074418
		-10.7952	0.630983	-0.116202	0.02217
		-10.723	0.682624	-0.0171033	0.0258885
		-10.7746	0.719671	-0.464916	0.00035818
		-10.8482	0.753123	-0.196087	-0.0582827
		-10.8132	0.677821	0.0115935	0.0153068
		-11.0184	0.64723	-0.388024	0.0921789
		-10.7902	0.713962	-0.550847	0.034769
		-10.7188	0.671446	-0.0935268	-0.049769
		-10.815	0.647762	-0.182394	0.0261017
		-11.0273	0.61845	-0.225014	0.132173
		-10.8079	0.680737	-0.2861	0.0252775
		-10.7784	0.636619	-0.471356	-0.0197149
		-10.5128	0.666587	-0.607762	0.0567988
		-10.6906	0.676919	-0.430545	0.0141536
		-10.8647	0.710691	-0.312917	0.0499854
		-10.9201	0.745315	-0.251045	-0.0681424
		-10.8104	0.803123	-0.164427	-0.0760326
		-10.6449	0.706727	-0.238605	-0.0105063
		-10.8375	0.727599	-0.133032	0.00670396
		-10.8178	0.668932	-0.280756	-0.0130018
		-10.7068	0.773258	-0.166095	-0.0037791
		-10.8826	0.702918	-0.153029	-0.0758193
		-10.6092	0.682859	-0.330509	-0.0493355
		-10.7184	0.738255	-0.163459	-0.0146089
		-10.948	0.71931	-0.115464	-0.0140165
		-10.8731	0.689891	-0.0617915	0.0461681
		-10.8889	0.611703	-0.192984	0.0180708
		-11.0803	0.636089	-0.141021	0.0122647
		-10.7708	0.627681	-0.139207	-0.0219196
		-10.9754	0.545251	-0.371073	-0.0745775
		-10.6196	0.660372	-0.334098	-0.0864237
		-10.7294	0.685625	-0.320765	-0.0892638
		-10.5922	0.673016	-0.143766	-0.0301403
		-10.8222	0.729068	-0.247895	0.0149598
		-10.9436	0.686295	-0.247315	-0.0203973
		-10.5848	0.651319	-0.390263	0.00708342
		-10.7722	0.713597	-0.190198	0.0143454
		-10.6038	0.731906	-0.368995	-0.102849
		-10.8125	0.826514	-0.449845	-0.0040679
		-10.999	0.574389	-0.232698	0.0279679
		-10.8593	0.663369	-0.165576	0.0360399
		-10.8117	0.721738	-0.164439	-0.0138889
		-10.8001	0.69406	-0.277077	-0.0746131
		-10.8458	0.691129	-0.0878475	-0.0028021
		-10.8808	0.700996	-0.231138	-0.109873
		-10.6009	0.676326	-0.269152	0.105155
		-10.7458	0.750118	-0.319107	0.0168134
		-10.7784	0.630803	-0.27652	0.0269301
		-10.6071	0.615434	-0.236343	-0.0451157
		-10.5981	0.632864	-0.428288	-0.0967881
		-10.7746	0.729449	-0.217001	0.0603532
		-10.8416	0.751466	-0.218694	-0.0547436
		-10.8461	0.749373	-0.513012	0.0115278
		-10.8392	0.743295	-0.136916	0.0334793
		-11.0715	0.771368	-0.291894	-0.036473
		-10.6972	0.710669	-0.26106	-0.0824281
		-10.5248	0.68389	-0.455855	-0.0503675
		-10.7577	0.627124	-0.0100103	-0.0039866
		-10.8827	0.626697	-0.287915	-0.0506188
		-10.6229	0.69325	0.0256669	-0.0339115
		-10.6706	0.67076	-0.199288	-0.0577596
		-10.5023	0.597155	-0.334804	-0.0525023
		-10.7884	0.690533	-0.283211	0.0774367
		-10.8654	0.659041	-0.0658906	-0.0135243
		-10.6748	0.700508	-0.111573	0.0104175
		-10.7892	0.711358	-0.193826	-0.0370246
		-10.6699	0.663121	-0.217656	0.0688954
		-10.7459	0.730957	-0.239263	-0.0299772
		-10.4494	0.687965	-0.153292	0.0356074
		-10.6866	0.691643	-0.046953	-0.0347318
		-10.7783	0.832635	-0.0810125	-0.0240034
		-10.6323	0.778059	-0.332257	0.00968095
		-10.7404	0.595951	-0.111889	-0.0519668
		-10.6474	0.668012	-0.219641	-0.0278504
		-10.6045	0.681556	-0.323952	0.0185116
		-11.0662	0.722345	-0.342846	-0.0131888
		-10.8406	0.676986	-0.146356	-0.0546804
		-10.7199	0.796007	-0.22261	-0.0501733
		-10.7761	0.743072	-0.279449	0.00688705
		-10.6108	0.693064	-0.212931	-0.0435862
		-10.6962	0.671834	-0.242856	-0.0803862
		-10.6893	0.720499	-0.204656	-0.0764126
		-10.5375	0.682679	-0.25692	-0.0350943
		-10.7635	0.727622	-0.152774	-0.0522623
		-10.811	0.810897	-0.345118	-0.0634266
		-10.6068	0.683477	-0.27168	-0.0555481
		-10.6421	0.756794	-0.540758	-0.0060974
		-10.8034	0.68216	-0.0854866	-0.0091813
		-10.5475	0.680266	-0.259255	0.014126
		-10.595	0.635122	-0.101223	0.0279489
		-10.7915	0.75294	-0.281213	0.0404344
		-10.8482	0.729446	-0.166525	-0.0159224
		-10.9211	0.659126	-0.138578	-0.0014352
		-10.6723	0.585451	-0.1914	-0.040629
		-10.7084	0.595534	-0.360243	0.0375486
		-10.592	0.624294	-0.176315	0.0110027
		-10.8745	0.726194	-0.204046	0.0613735
		-10.7963	0.788971	-0.0629814	-0.0712493
		-10.5533	0.736746	-0.269948	0.0160096
		-11.0052	0.658994	0.0858158	-0.048957
		-10.5921	0.65023	-0.0381033	-0.054846
		-10.7295	0.732974	-0.293212	-0.008179
		-10.6364	0.71427	-0.324635	-0.0320655
		-10.7665	0.676441	-0.312011	-0.0895339
		-10.9081	0.743937	-0.194994	-0.112313
		-10.815	0.661405	-0.337812	-0.0519821
				-0.25514	-0.0003569
				-0.288398	0.0219358
				-0.370804	-0.128614
				-0.224116	-0.0388768
				-0.389684	0.0434302
				0.0465299	0.0133825
				-0.307952	0.0629116
				-0.162153	0.0237529
				-0.0499744	-0.0045478
				-0.0102923	0.0408514
				-0.340954	0.10861
				-0.29748	-0.0525265
				-0.272023	0.0253
				-0.179864	-0.0769
				-0.144405	-0.0395113
				-0.242113	-0.102985
				-0.0526371	-0.0235058
				-0.151789	0.0173892
				-0.222413	-0.0212995
				-0.294552	0.0141369
				-0.186014	-0.0183391
				-0.146291	0.0740945
				0.00565936	-0.0632218
				-0.309742	-0.001462
				-0.242589	-0.0030745
				0.0721176	0.0179552
				-0.196981	0.0216249
				-0.288232	0.0046946
				-0.219832	-0.0144686
				-0.323903	0.107268
				-0.20797	-0.0588971
				-0.188983	0.0477273
				-0.39809	0.100467
				-0.0764399	-0.0824942
				-0.269421	-0.0176175
				-0.46868	0.117647
				-0.316029	0.0123157
				-0.503808	0.0531298
				-0.281205	0.157764
				-0.22522	0.00370891
				-0.367262	0.0595155
				-0.372812	-0.0559973
				-0.278885	-0.0123486
				-0.181327	-0.0368367
				-0.28243	0.0122697
				-0.239356	-0.106741
				-0.0627961	-0.0024879
				-0.420749	0.0346217
				-0.315956	0.102748
				-0.239253	-0.0139075
				-0.476344	-0.0147523
				-0.430788	-0.118403
				-0.196508	-0.0963388
				-0.255726	0.0367677
				-0.270713	0.0150984
				-0.0995974	-0.0252451
				-0.191939	0.00691058
				-0.495939	0.0167386
				-0.322905	0.0215503
				-0.343874	0.0271753
				-0.0402411	0.0761552
				-0.268309	-0.0777388
				-0.298496	0.046848
				-0.282249	-0.0102103
				-0.0899835	-0.0426058
				-0.283946	0.0914893
				-0.139495	-0.0253936
				-0.238986	-0.0594413
				-0.245595	-0.0158927
				-0.372546	0.04575
				-0.307647	0.106557
				0.00975664	-0.0452384
				-0.341375	0.00202473
				-0.124532	-0.0484009
				-0.132081	0.0918376
				-0.251909	0.0067648
				-0.140317	-0.0834351
				-0.106059	-0.0404113
				-0.326599	0.0598904
				-0.287165	0.0321014
				-0.142339	0.00492778
				-0.118722	-0.0118261
				-0.228079	0.028764
				-0.0535688	-0.0011761
				-0.352008	-0.003692
				0.0616977	0.0401622
				-0.338699	-0.0960475
				0.029354	-0.0157256
				-0.237388	-0.031218
				-0.251158	0.0154566
				-0.268283	-0.0723199
				-0.338131	-0.077077
				-0.100808	0.0534119
				-0.389766	-0.0785756
				-0.0830636	-0.0333997
				-0.492759	-0.112053
				-0.25308	0.0226435
				-0.283744	-0.0119748
				-0.270275	-0.0650597
				-0.255054	-0.025289
				-0.338748	-0.0281738
				-0.402896	-0.0096423
				-0.283259	0.071147
				-0.115163	0.0131568
				-0.324023	-0.0042313
				-0.397061	0.0465146
				-0.253219	-0.10707
				-0.187431	-0.0191237
				-0.319242	-0.0293945
				-0.146722	-0.0292189
				-0.478235	-0.0114504
				-0.0242768	-0.0043525
				-0.0628163	-0.0043452
				-0.350141	0.0210588
				-0.317178	0.0001335
				-0.393664	0.0368504
				-0.476046	0.0485247
				-0.165939	0.0122266
				-0.175881	-0.0292039
				-0.155057	-0.057596
				-0.0501829	-0.028689
				-0.19046	-0.0144153
				-0.436092	-0.123522
				-0.20124	0.0536548
				-0.249586	-0.0604214
				-0.227579	0.00900278
				-0.284744	0.0149697
				-0.224457	-0.0529085
				-0.322464	-0.119732
				-0.248444	-0.0708147
				-0.240973	-0.0401338
				-0.122136	-0.0144356
				-0.190073	0.0243704
				-0.182713	0.0171539
				-0.00644562	0.0440697
				-0.323316	-0.0334642
				-0.162437	-0.041766
				-0.18872	0.0650717
				-0.191768	-0.0730455
				-0.273294	0.0372361
				-0.245078	0.0345119
				-0.39845	-0.0661702
				-0.346258	-0.0660077
				-0.395819	-0.0176795
				-0.246564	-0.0038048
				-0.310335	-0.11825
				-0.0179004	-0.0135252
				-0.422372	-0.0486153
				-0.142222	-0.0074377
				-0.152853	0.0253462
				-0.179343	-0.0322183
				-0.127415	0.00763372
				0.0474953	0.0546555
				-0.296615	-0.0104354
				0.029162	0.0418154
				-0.217078	-0.0288955
				-0.29938	-0.0437104
				-0.320962	0.0153469
				-0.0620435	0.0568856
				-0.260592	-0.0852038
				-0.39184	0.0800006
				-0.204407	-0.0392943
				-0.081572	-0.0024343
				-0.19491	-0.0647929
				-0.0587149	-0.0366564
				-0.374589	-0.0210486
				-0.104343	0.035437
				-0.13939	0.0283776
				-0.347217	0.0323112
				-0.383391	0.00583325
				-0.345195	0.0283943
				-0.444727	0.00375615
				-0.105081	0.0134901
				-0.170769	-0.020235
				-0.187548	-0.0184762
				-0.212136	-0.0300535
				-0.0593634	0.0379932
				-0.414011	0.0417165
				-0.101257	-0.0394534
				-0.27199	-0.0696615
				-0.141127	-0.058097
				-0.393243	-0.0503643
				-0.298971	-0.0125636
				-0.077968	-0.0345786
				-0.2028	-0.0653888
				-0.287042	-0.0457816
				-0.135707	-0.0325713
				-0.225842	0.00385031
				-0.242631	0.0609644
				-0.245026	-0.0137017
				0.00143651	0.0375474
				-0.305406	-0.0130235
				-0.430669	0.00960907
				-0.224109	-0.0357727
				-0.287147	-0.126706
				-0.351988	-0.0369181
				-0.381884	0.0414746
				-0.0829923	-0.0262056
				-0.100461	-0.0195178
				-0.372719	-0.0519875
				-0.178014	0.0748596
				-0.473697	0.0541262
				-0.245802	0.0309693
				-0.234469	0.0236754
				-0.109702	0.0416812
				-0.298828	0.0468009
				-0.264004	-0.0762743
				-0.106722	0.00039576
				-0.132802	-0.0075216
				-0.143942	-0.0128082
				-0.196319	0.0533815
				-0.39888	0.0165549
				-0.0412782	0.101836
				-0.0686407	0.0527976
				-0.325488	0.04216
				-0.402363	-0.0422327
				-0.235369	-0.0337537
				-0.164875	-0.0376944
				-0.205007	0.0195565
				-0.178093	0.02369
				-0.208245	-0.0552096
				-0.311798	-0.0541687
				-0.316072	-0.065855
				-0.251942	-0.0280594
				-0.218471	0.0238193
				-0.236343	-0.0471774
				-0.113476	-0.100168
				-0.430959	-0.0543021
				-0.145111	0.0176233
				-0.309283	-0.0755476
				-0.216689	0.0225497
				-0.329206	-0.0220605
				-0.438679	-0.0050719
				-0.106295	0.00242397
				-0.233931	0.016516
				-0.361741	-0.031496
				-0.334244	0.0360593
				-0.343962	0.0393592
				-0.416078	0.0230328
				-0.322509	-0.0249337
				-0.153123	-0.0427368
				-0.307707	-0.0309297
				-0.088845	-0.0551018
				-0.220468	0.0200217
				-0.143076	-0.11975
				-0.446638	-0.0039427
				-0.147896	-0.0050634
				-0.189959	-0.0658466
				-0.217217	-0.010551
				-0.286445	-0.0028805
				-0.0817508	0.018322
				-0.0517588	-0.0701275
				-0.281391	-0.0705539
				-0.358022	-0.0312503
				-0.00748177	0.0572584
				-0.384015	-0.0494082
				-0.159054	0.0420507
				-0.146469	0.0231946
				-0.335633	-0.0098771
				-0.407854	0.00469867
				-0.41423	0.0184175
				-0.219318	0.101712
				0.0146498	-0.0055044
				-0.0851493	0.0177456
				-0.433768	-0.0085833
				-0.416202	0.0393643
				0.0255678	-0.0368004
				-0.356882	0.00190569
				-0.0687243	-0.0321405
				-0.29412	-0.0568109
				-0.484923	0.0287618
				-0.238379	-0.0285715
				-0.246915	-0.0508393
				-0.245506	0.0257548
				-0.356714	-0.0209694
				-0.307178	-0.0822361
				-0.330474	0.0230318
				-0.13025	-0.0561373
				-0.306608	-0.0021823
				-0.217664	-0.0071912
				-0.377148	0.02006
				-0.162232	0.0563897
				-0.322379	0.00680689
				-0.553764	-0.0550525
				-0.212476	0.0533574
				-0.557054	0.0661502
				-0.187149	-0.0148836
				-0.196946	-0.0176705
				-0.17892	0.0543337
				-0.329756	0.0190135
				-0.334511	0.0694526
				-0.182249	-0.0183203
				-0.357996	-0.0397102
				-0.321182	0.0673646
				-0.129464	-0.0045265
				-0.208265	0.00228935
				-0.381712	0.0298905
				-0.475959	0.0261382
				-0.218772	-0.028509
				-0.301913	0.0520003
				-0.175346	-0.0764833
				-0.279174	-0.0503507
				-0.196203	-0.016423
				-0.511859	-0.0200356
				-0.291288	0.0116277
				-0.404642	0.071604
				-0.0825608	-0.0213879
				-0.403259	-0.0713386
				0.0365217	0.00318158
				-0.458359	0.0144745
				-0.0801921	0.0498957
				-0.302561	-0.0842712
				-0.263937	-0.0754369
				-0.26461	-0.0887117
				-0.199956	-0.0378969
				-0.0310514	-0.0527178
				-0.0935027	0.076471
				-0.162172	-0.083877
				-0.378189	0.00381266
				-0.443321	-0.0281995
				-0.236887	-0.0933788
				-0.173014	0.0167048
				-0.404424	0.0135466
				-0.277578	-0.0273031
				-0.314091	0.0132238
				-0.362223	0.0510785
				-0.0465055	-0.0336873
				-0.12951	-0.071635
				-0.0889549	0.0273849
				-0.131848	0.057436
				-0.0871464	-0.0377864
				-0.301125	-0.0114779
				-0.259752	-0.0185667
				-0.352774	0.0769877
				-0.199783	-0.105357
				-0.532433	0.0224851
				-0.181032	0.033613
				-0.397492	0.0419794
				-0.0607643	0.0433768
				-0.174081	-0.0652106
				-0.312124	-0.009615
				-0.382619	-0.0602493
				-0.35242	-0.0119786
				-0.212775	-0.0755655
				-0.202438	-0.131616
				-0.416892	0.143447
				-0.178363	-0.0508328
				-0.310624	-0.0168184
				-0.0866342	0.00381513
				-0.359811	-0.0439686
				-0.0369347	0.0419369
				-0.0925907	-0.112112
				-0.297119	-0.0371211
				-0.200997	-0.0235482
				-0.322175	-0.0243789
				-0.207363	-0.0647904
				-0.489475	-0.0461764
				-0.232156	0.10967
				-0.344555	0.00367163
				-0.306113	-0.0675643
				-0.198519	0.0196125
				-0.385765	0.0141131
				-0.379837	-0.0575551
				-0.45366	-0.058218
				-0.203468	-0.0705321
				0.0244177	0.0152117
				0.0437417	0.00463915
				-0.217778	-0.0448512
				-0.00745256	-0.0160333
				-0.313595	0.0713185
				-0.0251719	0.0323057
				-0.34187	0.00183247
				-0.142315	0.0278236
				-0.333016	-0.079927
				-0.289408	-0.0367425
				-0.109585	-0.0035199
				-0.364236	-0.0036123
				-0.112463	-0.0019882
				-0.0685842	0.051052
				-0.362367	0.0837816
				-0.29727	-0.0170961
				-0.285811	-0.0096156
				-0.274526	-0.0036972
				-0.099311	0.00105667
				0.0390849	-0.0303359
				-0.278185	0.0832093
				-0.309225	-0.0938584
				-0.200159	-0.0373044
				-0.256915	-0.0580574
				-0.358834	-0.105416
				-0.236972	-0.0046968
				-0.328666	-0.0504516
				-0.325126	0.122045
				-0.158425	0.00179901
				-0.34586	0.0313789
				-0.128046	0.012949
				-0.109629	0.0150268
				0.0338944	-0.0050429
				-0.350516	-0.0850022
				-0.085547	0.00029251
				-0.272578	-0.0091587
				-0.23	-0.0161386
				-0.314832	-0.0587316
				-0.251399	0.00543544
				-0.180652	0.0128627
				-0.304347	0.035465
				-0.0587967	0.0293916
				-0.302234	-0.0305151
				-0.417799	-0.0429988
				-0.160436	0.0590364
				-0.388952	-0.0567343
				-0.53746	-0.012264
				-0.264227	-0.0085113
				-0.0305549	0.0125392
				-0.271308	-0.0092294
				-0.177048	-0.016035
				-0.0705151	-0.0031936
				-0.217625	-0.124604
				-0.386605	0.0123542
				-0.276873	-0.0450609
				-0.270063	-0.0788345
				0.0138905	-0.0188607
				-0.445366	-0.0533732
				-0.233451	0.0288082
				-0.225804	-0.0940417
				-0.118973	0.0058584
				-0.434631	0.00930912
				-0.234405	-0.0039787
				-0.216079	-0.0360839
				-0.248243	0.033903
				-0.263199	0.00117925
				-0.269566	0.035171
				-0.23086	0.0478468
				-0.11291	0.0979151
				-0.159683	-0.0257506
				-0.0691541	-0.0908978
				-0.10668	-0.0474286
				-0.352208	-0.0238269
				-0.221738	0.0531608
				-0.152127	-0.0825634
				-0.298819	-0.0144964
				-0.212637	0.0536324
				-0.335391	-0.084079
				-0.150367	0.0337764
				-0.0377202	0.0244046
				-0.239032	-0.0002368
				-0.316877	-0.112514
				-0.183213	0.0122603
				-0.247043	0.046357
				-0.0336266	-0.0777188
				-0.265452	-0.0155007
				-0.334743	-0.0491456
				-0.236864	-0.132555
				-0.170497	0.111089
				-0.406486	-0.0281454
[truncated: 12,033 more rows]
